# Supplementary material for: 3,3′-Dimethyl-1,1′-[2,2′-bipyridine-5,5′-diylbis(methyl­ene)]diimidazol-3-ium bis­(hexa­fluoro­phosphate)
Source: Acta Crystallogr Sect E Struct Rep Online. 2011 Aug 27;67(Pt 9):o2392. doi: 10.1107/S160053681103340X (PMC3200939; doi:10.1107/S160053681103340X)
Supplement: Supplementary file 1 [file e-67-o2392-sup1.cif]

##############################################################################
#                                                                            #
# This CIF contains the data in a paper accepted for publication in          #
# Acta Crystallographica Section E. It conforms to the requirements of       #
# Notes for Authors for Acta Crystallographica Section E, and has been       #
# peer reviewed under the auspices of the IUCr Commission on Journals.       #
#                                                                            #
# Full details of the Crystallographic Information File format               #
# are given in the paper "The Crystallographic Information File (CIF):       #
# a New Standard Archive File for Crystallography" by S. R. Hall, F. H.      #
# Allen and I. D. Brown [Acta Cryst. (1991), A47, 655-685].                  #
#                                                                            #
# The current version of the core CIF dictionary is obtainable from          #
# ftp://ftp.iucr.org/pub/cif_core.dic.                                       #
#                                                                            #
# Software is freely available for graphical display of the structure(s)     #
# in this CIF. For information consult the CIF software page                 #
# http://www.iucr.org/resources/cif/software.                                #
#                                                                            #
# This file may be used for bona fide research purposes within the           #
# scientific community so long as proper attribution is given to the journal # 
# article from which it was obtained.                                        #
#                                                                            #
##############################################################################
data_global
_audit_creation_method     'form.cif (version 2.0)'
_journal_data_validation_number     ?
_journal_date_recd_electronic     2011-08-14
_journal_date_accepted     2011-08-17
_journal_name_full     'Acta Crystallographica, Section E'
_journal_year     2011
_journal_volume     67
_journal_issue      9
_journal_page_first     o2392
_journal_page_last     o2392
_journal_paper_category     QO
_journal_coeditor_code     LX2201
loop_
    _publ_contact_author_name
    _publ_contact_author_address
    _publ_contact_author_email
    'Kim, Tae Ho'
;
Department of Chemistry and Research Institute of Natural Sciences
Gyeongsang National University,
Jinju 660-701, Republic of Korea
;
 thkim@gnu.ac.kr
    'Park, Ki-Min'
;
Department of Chemistry and Research Institute of Natural Sciences
Gyeongsang National University,
Jinju 660-701, Republic of Korea
;
 kmpark@gnu.ac.kr
_publ_contact_author_fax     +82-55-753-7614
_publ_contact_author_phone     +82-55-772-1483
_publ_section_title
;
3,3'-Dimethyl-1,1'-[2,2'-bipyridine-5,5'-diylbis(methylene)]diimidazol-3-ium
bis(hexafluorophosphate)
;
loop_
    _publ_author_name
    _publ_author_footnote
    _publ_author_address
    'Park, Sunhong' .
;
Department of Chemistry and Research Institute of Natural Sciences
Gyeongsang National University,
Jinju 660-701, Republic of Korea
;
    'Moon, Suk-Hee' .
;
Department of Food & Nutrition, Kyungnam College of Information and Technology,
Busan 617-701, Republic of Korea
;
    'Kim, Tae Ho' .
;
Department of Chemistry and Research Institute of Natural Sciences
Gyeongsang National University,
Jinju 660-701, Republic of Korea
;
    'Park, Ki-Min' .
;
Department of Chemistry and Research Institute of Natural Sciences
Gyeongsang National University,
Jinju 660-701, Republic of Korea
;
data_I
_audit_creation_method     SHELXTL
_chemical_name_systematic
;
3,3'-Dimethyl-1,1'-[2,2'-bipyridine-5,5'-diylbis(methylene)]diimidazol-3-ium
bis(hexafluorophosphate)
;
_chemical_name_common     ?
_chemical_formula_moiety     'C20 H22 N6 2+, 2(F6 P -)'
_chemical_formula_sum     'C20 H22 F12 N6 P2'
_chemical_formula_iupac     'C20 H22 N6 2+, 2P F6 -'
_chemical_formula_weight     636.38
_chemical_melting_point     ?
_symmetry_cell_setting     monoclinic
_symmetry_space_group_name_H-M     'P 21/c'
_symmetry_space_group_name_Hall     '-P 2ybc'
loop_
    _symmetry_equiv_pos_as_xyz
    'x, y, z'
    '-x, y+1/2, -z+1/2'
    '-x, -y, -z'
    'x, -y-1/2, z-1/2'
_cell_length_a     7.5323(4)
_cell_length_b     10.7169(6)
_cell_length_c     15.4602(9)
_cell_angle_alpha     90.00
_cell_angle_beta     93.9220(10)
_cell_angle_gamma     90.00
_cell_volume     1245.07(12)
_cell_formula_units_Z     2
_cell_measurement_reflns_used     2214
_cell_measurement_theta_min     2.31
_cell_measurement_theta_max     27.45
_cell_measurement_temperature     173(2)
_exptl_crystal_description     plate
_exptl_crystal_colour     colorless
_exptl_crystal_size_max     0.40
_exptl_crystal_size_mid     0.40
_exptl_crystal_size_min     0.10
_exptl_crystal_density_diffrn     1.697
_exptl_crystal_density_meas     ?
_exptl_crystal_density_method     'not measured'
_exptl_crystal_F_000     644
_exptl_absorpt_coefficient_mu     0.289
_exptl_absorpt_correction_type     none
_exptl_absorpt_process_details     ?
_exptl_absorpt_correction_T_min     ?
_exptl_absorpt_correction_T_max     ?
_exptl_special_details     ?
_diffrn_ambient_temperature     173(2)
_diffrn_radiation_type     MoK\a
_diffrn_radiation_wavelength     0.71073
_diffrn_radiation_source     'fine-focus sealed tube'
_diffrn_radiation_monochromator     graphite
_diffrn_measurement_device_type     'Bruker APEXII CCD'
_diffrn_measurement_method     '\f and \w'
_diffrn_detector_area_resol_mean     ?
_diffrn_reflns_number     7489
_diffrn_reflns_av_R_equivalents     0.0487
_diffrn_reflns_av_sigmaI/netI     0.0523
_diffrn_reflns_theta_min     2.64
_diffrn_reflns_theta_max     27.00
_diffrn_reflns_theta_full     27.00
_diffrn_measured_fraction_theta_max     0.998
_diffrn_measured_fraction_theta_full     0.998
_diffrn_reflns_limit_h_min     -9
_diffrn_reflns_limit_h_max     9
_diffrn_reflns_limit_k_min     -13
_diffrn_reflns_limit_k_max     11
_diffrn_reflns_limit_l_min     -19
_diffrn_reflns_limit_l_max     17
_refine_special_details
;
Refinement of <i>F</i>^2^ against ALL reflections. The weighted <i>R</i>-factor
<i>wR</i> and goodness of fit <i>S</i> are based on <i>F</i>^2^, conventional
<i>R</i>-factors <i>R</i> are based on <i>F</i>, with <i>F</i> set to zero for
negative <i>F</i>^2^. The threshold expression of <i>F</i>^2^ >
\s(<i>F</i>^2^) is used only for calculating <i>R</i>-factors(gt) <i>etc</i>.
and is not relevant to the choice of reflections for refinement.
<i>R</i>-factors based on <i>F</i>^2^ are statistically about twice as large
as those based on <i>F</i>, and <i>R</i>- factors based on ALL data will be
even larger.
;
_reflns_number_total     2717
_reflns_number_gt     1788
_reflns_threshold_expression     I>2\s(I)
_refine_ls_structure_factor_coef     Fsqd
_refine_ls_matrix_type     full
_refine_ls_R_factor_all     0.0734
_refine_ls_R_factor_gt     0.0395
_refine_ls_wR_factor_gt     0.0986
_refine_ls_wR_factor_ref     0.1165
_refine_ls_goodness_of_fit_ref     1.020
_refine_ls_restrained_S_all     1.020
_refine_ls_number_reflns     2717
_refine_ls_number_parameters     181
_refine_ls_number_restraints     0
_refine_ls_hydrogen_treatment     constr
_refine_ls_weighting_scheme     calc
_refine_ls_weighting_details
         'calc w=1/[\s^2^(Fo^2^)+(0.0536P)^2^+0.3234P] where P=(Fo^2^+2Fc^2^)/3'
_atom_sites_solution_hydrogens     geom
_atom_sites_solution_primary     direct
_atom_sites_solution_secondary     difmap
_refine_ls_shift/su_max     0.000
_refine_ls_shift/su_mean     0.000
_refine_diff_density_max     0.304
_refine_diff_density_min     -0.288
_refine_ls_extinction_method     none
_refine_ls_extinction_coef     ?
loop_
    _atom_type_symbol
    _atom_type_description
    _atom_type_scat_dispersion_real
    _atom_type_scat_dispersion_imag
    _atom_type_scat_source
    'C' 'C' 0.0033 0.0016
                         'International Tables Vol C Tables 4.2.6.8 and 6.1.1.4'
    'H' 'H' 0.0000 0.0000
                         'International Tables Vol C Tables 4.2.6.8 and 6.1.1.4'
    'N' 'N' 0.0061 0.0033
                         'International Tables Vol C Tables 4.2.6.8 and 6.1.1.4'
    'F' 'F' 0.0171 0.0103
                         'International Tables Vol C Tables 4.2.6.8 and 6.1.1.4'
    'P' 'P' 0.1023 0.0942
                         'International Tables Vol C Tables 4.2.6.8 and 6.1.1.4'
_computing_data_collection     'APEX2 (Bruker, 2006)'
_computing_cell_refinement     'SAINT (Bruker, 2006)'
_computing_data_reduction     'SAINT (Bruker, 2006)'
_computing_structure_solution     'SHELXTL (Sheldrick, 2008)'
_computing_structure_refinement     'SHELXTL (Sheldrick, 2008)'
_computing_molecular_graphics
                     'SHELXTL (Sheldrick, 2008) and DIAMOND (Brandenburg, 1998)'
_computing_publication_material     'SHELXTL (Sheldrick, 2008)'
loop_
    _atom_site_type_symbol
    _atom_site_label
    _atom_site_fract_x
    _atom_site_fract_y
    _atom_site_fract_z
    _atom_site_U_iso_or_equiv
    _atom_site_adp_type
    _atom_site_calc_flag
    _atom_site_refinement_flags
    _atom_site_occupancy
    _atom_site_symmetry_multiplicity
    _atom_site_disorder_assembly
    _atom_site_disorder_group
    N N1 0.6669(2) 0.90672(19) 0.45131(12) 0.0314(5) Uani d . 1 1 . .
    N N2 0.4666(2) 0.75139(19) 0.16354(12) 0.0292(5) Uani d . 1 1 . .
    N N3 0.2383(3) 0.7410(2) 0.07124(12) 0.0327(5) Uani d . 1 1 . .
    C C1 0.6823(3) 0.8369(3) 0.38058(15) 0.0335(6) Uani d . 1 1 . .
    H H1 0.7937 0.7979 0.3739 0.040 Uiso calc R 1 1 . .
    C C2 0.5479(3) 0.8172(2) 0.31630(14) 0.0272(5) Uani d . 1 1 . .
    C C3 0.3880(3) 0.8772(2) 0.32510(14) 0.0292(5) Uani d . 1 1 . .
    H H3 0.2924 0.8675 0.2823 0.035 Uiso calc R 1 1 . .
    C C4 0.3687(3) 0.9517(2) 0.39729(14) 0.0272(5) Uani d . 1 1 . .
    H H4 0.2605 0.9952 0.4037 0.033 Uiso calc R 1 1 . .
    C C5 0.5085(3) 0.9623(2) 0.45999(13) 0.0232(5) Uani d . 1 1 . .
    C C6 0.5823(3) 0.7291(2) 0.24282(15) 0.0328(6) Uani d . 1 1 . .
    H H6A 0.7080 0.7377 0.2288 0.039 Uiso calc R 1 1 . .
    H H6B 0.5647 0.6423 0.2624 0.039 Uiso calc R 1 1 . .
    C C7 0.3074(3) 0.7000(2) 0.14706(15) 0.0327(6) Uani d . 1 1 . .
    H H7 0.2519 0.6430 0.1838 0.039 Uiso calc R 1 1 . .
    C C8 0.5004(3) 0.8271(3) 0.09592(16) 0.0365(6) Uani d . 1 1 . .
    H H8 0.6048 0.8755 0.0905 0.044 Uiso calc R 1 1 . .
    C C9 0.3580(3) 0.8208(3) 0.03775(16) 0.0393(6) Uani d . 1 1 . .
    H H9 0.3437 0.8636 -0.0161 0.047 Uiso calc R 1 1 . .
    C C10 0.0635(3) 0.7051(3) 0.03147(18) 0.0451(7) Uani d . 1 1 . .
    H H10A 0.0059 0.6473 0.0699 0.068 Uiso calc R 1 1 . .
    H H10B 0.0783 0.6643 -0.0243 0.068 Uiso calc R 1 1 . .
    H H10C -0.0106 0.7797 0.0222 0.068 Uiso calc R 1 1 . .
    P P1 0.04237(8) 0.51966(6) 0.32208(4) 0.03076(19) Uani d . 1 1 . .
    F F1 0.24565(19) 0.51442(16) 0.29682(10) 0.0478(4) Uani d . 1 1 . .
    F F2 0.1084(2) 0.48970(16) 0.42008(9) 0.0504(4) Uani d . 1 1 . .
    F F3 0.0232(2) 0.37450(15) 0.30333(11) 0.0547(5) Uani d . 1 1 . .
    F F4 -0.0194(2) 0.54954(16) 0.22308(10) 0.0536(5) Uani d . 1 1 . .
    F F5 -0.1585(2) 0.52519(18) 0.34678(11) 0.0563(5) Uani d . 1 1 . .
    F F6 0.0658(2) 0.66508(15) 0.33975(12) 0.0586(5) Uani d . 1 1 . .
loop_
    _atom_site_aniso_label
    _atom_site_aniso_U_11
    _atom_site_aniso_U_22
    _atom_site_aniso_U_33
    _atom_site_aniso_U_12
    _atom_site_aniso_U_13
    _atom_site_aniso_U_23
    N1 0.0241(10) 0.0412(13) 0.0278(11) 0.0060(9) -0.0061(8) -0.0057(9)
    N2 0.0271(10) 0.0340(12) 0.0258(11) 0.0016(8) -0.0040(8) -0.0073(8)
    N3 0.0268(11) 0.0425(13) 0.0279(11) 0.0007(9) -0.0040(8) -0.0065(9)
    C1 0.0228(12) 0.0455(16) 0.0314(13) 0.0080(11) -0.0035(10) -0.0055(11)
    C2 0.0273(12) 0.0298(13) 0.0238(12) 0.0005(10) -0.0024(9) 0.0013(10)
    C3 0.0263(12) 0.0341(14) 0.0256(12) 0.0019(10) -0.0084(10) -0.0010(10)
    C4 0.0217(11) 0.0335(14) 0.0259(12) 0.0044(10) -0.0024(9) 0.0021(10)
    C5 0.0247(11) 0.0234(13) 0.0210(11) -0.0002(9) -0.0021(9) 0.0041(9)
    C6 0.0274(13) 0.0389(15) 0.0305(13) 0.0065(11) -0.0088(10) -0.0061(11)
    C7 0.0319(13) 0.0380(15) 0.0279(13) -0.0030(11) 0.0006(10) -0.0031(11)
    C8 0.0315(13) 0.0407(16) 0.0369(14) -0.0113(11) -0.0010(11) -0.0016(11)
    C9 0.0456(16) 0.0418(17) 0.0294(14) -0.0044(12) -0.0044(11) 0.0009(11)
    C10 0.0281(14) 0.063(2) 0.0428(16) -0.0043(13) -0.0095(12) -0.0115(14)
    P1 0.0257(3) 0.0360(4) 0.0301(4) 0.0002(3) -0.0017(3) 0.0030(3)
    F1 0.0296(8) 0.0637(11) 0.0504(10) 0.0063(7) 0.0055(7) 0.0140(8)
    F2 0.0494(10) 0.0695(12) 0.0314(9) -0.0041(8) -0.0042(7) 0.0066(7)
    F3 0.0684(11) 0.0394(10) 0.0561(10) -0.0069(8) 0.0020(9) -0.0042(7)
    F4 0.0424(9) 0.0776(13) 0.0390(10) -0.0098(8) -0.0112(7) 0.0184(8)
    F5 0.0312(9) 0.0749(13) 0.0637(12) 0.0039(8) 0.0106(8) 0.0159(9)
    F6 0.0639(11) 0.0363(10) 0.0760(12) -0.0022(8) 0.0072(9) -0.0034(8)
_geom_special_details
;
All e.s.d.'s (except the e.s.d. in the dihedral angle between two l.s. planes)
are estimated using the full covariance matrix. The cell e.s.d.'s are taken
into account individually in the estimation of e.s.d.'s in distances, angles
and torsion angles; correlations between e.s.d.'s in cell parameters are only
used when they are defined by crystal symmetry. An approximate (isotropic)
treatment of cell e.s.d.'s is used for estimating e.s.d.'s involving l.s.
planes.
;
loop_
    _geom_bond_atom_site_label_1
    _geom_bond_atom_site_label_2
    _geom_bond_site_symmetry_2
    _geom_bond_distance
    _geom_bond_publ_flag
    N1 C1 . 1.336(3) ?
    N1 C5 . 1.348(3) ?
    N2 C7 . 1.329(3) ?
    N2 C8 . 1.361(3) ?
    N2 C6 . 1.474(3) ?
    N3 C7 . 1.324(3) ?
    N3 C9 . 1.370(3) ?
    N3 C10 . 1.466(3) ?
    C1 C2 . 1.385(3) ?
    C1 H1 . 0.9500 ?
    C2 C3 . 1.380(3) ?
    C2 C6 . 1.513(3) ?
    C3 C4 . 1.388(3) ?
    C3 H3 . 0.9500 ?
    C4 C5 . 1.386(3) ?
    C4 H4 . 0.9500 ?
    C5 C5 3_676 1.490(4) ?
    C6 H6A . 0.9900 ?
    C6 H6B . 0.9900 ?
    C7 H7 . 0.9500 ?
    C8 C9 . 1.354(3) ?
    C8 H8 . 0.9500 ?
    C9 H9 . 0.9500 ?
    C10 H10A . 0.9800 ?
    C10 H10B . 0.9800 ?
    C10 H10C . 0.9800 ?
    P1 F5 . 1.5869(16) ?
    P1 F3 . 1.5872(17) ?
    P1 F6 . 1.5899(18) ?
    P1 F2 . 1.5947(16) ?
    P1 F4 . 1.6014(16) ?
    P1 F1 . 1.6069(15) ?
loop_
    _geom_angle_atom_site_label_1
    _geom_angle_atom_site_label_2
    _geom_angle_atom_site_label_3
    _geom_angle_site_symmetry_1
    _geom_angle_site_symmetry_3
    _geom_angle
    _geom_angle_publ_flag
    C1 N1 C5 . . 117.10(19) ?
    C7 N2 C8 . . 108.3(2) ?
    C7 N2 C6 . . 124.6(2) ?
    C8 N2 C6 . . 127.2(2) ?
    C7 N3 C9 . . 108.2(2) ?
    C7 N3 C10 . . 124.8(2) ?
    C9 N3 C10 . . 126.9(2) ?
    N1 C1 C2 . . 124.9(2) ?
    N1 C1 H1 . . 117.5 ?
    C2 C1 H1 . . 117.5 ?
    C3 C2 C1 . . 117.3(2) ?
    C3 C2 C6 . . 124.1(2) ?
    C1 C2 C6 . . 118.6(2) ?
    C2 C3 C4 . . 119.2(2) ?
    C2 C3 H3 . . 120.4 ?
    C4 C3 H3 . . 120.4 ?
    C5 C4 C3 . . 119.5(2) ?
    C5 C4 H4 . . 120.2 ?
    C3 C4 H4 . . 120.2 ?
    N1 C5 C4 . . 121.95(19) ?
    N1 C5 C5 . 3_676 116.7(2) ?
    C4 C5 C5 . 3_676 121.4(2) ?
    N2 C6 C2 . . 113.67(19) ?
    N2 C6 H6A . . 108.8 ?
    C2 C6 H6A . . 108.8 ?
    N2 C6 H6B . . 108.8 ?
    C2 C6 H6B . . 108.8 ?
    H6A C6 H6B . . 107.7 ?
    N3 C7 N2 . . 109.1(2) ?
    N3 C7 H7 . . 125.4 ?
    N2 C7 H7 . . 125.4 ?
    C9 C8 N2 . . 107.4(2) ?
    C9 C8 H8 . . 126.3 ?
    N2 C8 H8 . . 126.3 ?
    C8 C9 N3 . . 107.0(2) ?
    C8 C9 H9 . . 126.5 ?
    N3 C9 H9 . . 126.5 ?
    N3 C10 H10A . . 109.5 ?
    N3 C10 H10B . . 109.5 ?
    H10A C10 H10B . . 109.5 ?
    N3 C10 H10C . . 109.5 ?
    H10A C10 H10C . . 109.5 ?
    H10B C10 H10C . . 109.5 ?
    F5 P1 F3 . . 90.25(10) ?
    F5 P1 F6 . . 91.05(10) ?
    F3 P1 F6 . . 178.66(10) ?
    F5 P1 F2 . . 91.12(9) ?
    F3 P1 F2 . . 89.70(9) ?
    F6 P1 F2 . . 90.60(9) ?
    F5 P1 F4 . . 90.18(9) ?
    F3 P1 F4 . . 90.27(9) ?
    F6 P1 F4 . . 89.41(10) ?
    F2 P1 F4 . . 178.70(9) ?
    F5 P1 F1 . . 179.80(10) ?
    F3 P1 F1 . . 89.85(9) ?
    F6 P1 F1 . . 88.84(9) ?
    F2 P1 F1 . . 89.04(9) ?
    F4 P1 F1 . . 89.66(8) ?
loop_
    _geom_torsion_atom_site_label_1
    _geom_torsion_atom_site_label_2
    _geom_torsion_atom_site_label_3
    _geom_torsion_atom_site_label_4
    _geom_torsion_site_symmetry_1
    _geom_torsion_site_symmetry_2
    _geom_torsion_site_symmetry_3
    _geom_torsion_site_symmetry_4
    _geom_torsion
    _geom_torsion_publ_flag
    C5 N1 C1 C2 . . . . -0.4(4) ?
    N1 C1 C2 C3 . . . . 1.9(4) ?
    N1 C1 C2 C6 . . . . -176.2(2) ?
    C1 C2 C3 C4 . . . . -0.9(3) ?
    C6 C2 C3 C4 . . . . 177.2(2) ?
    C2 C3 C4 C5 . . . . -1.5(3) ?
    C1 N1 C5 C4 . . . . -2.2(3) ?
    C1 N1 C5 C5 . . . 3_676 178.7(3) ?
    C3 C4 C5 N1 . . . . 3.1(3) ?
    C3 C4 C5 C5 . . . 3_676 -177.8(3) ?
    C7 N2 C6 C2 . . . . -88.2(3) ?
    C8 N2 C6 C2 . . . . 91.0(3) ?
    C3 C2 C6 N2 . . . . 24.8(3) ?
    C1 C2 C6 N2 . . . . -157.2(2) ?
    C9 N3 C7 N2 . . . . 0.4(3) ?
    C10 N3 C7 N2 . . . . -179.8(2) ?
    C8 N2 C7 N3 . . . . -0.2(3) ?
    C6 N2 C7 N3 . . . . 179.07(19) ?
    C7 N2 C8 C9 . . . . 0.0(3) ?
    C6 N2 C8 C9 . . . . -179.3(2) ?
    N2 C8 C9 N3 . . . . 0.2(3) ?
    C7 N3 C9 C8 . . . . -0.3(3) ?
    C10 N3 C9 C8 . . . . 179.8(2) ?
loop_
    _geom_hbond_atom_site_label_D
    _geom_hbond_atom_site_label_H
    _geom_hbond_atom_site_label_A
    _geom_hbond_site_symmetry_A
    _geom_hbond_distance_DH
    _geom_hbond_distance_HA
    _geom_hbond_distance_DA
    _geom_hbond_angle_DHA
    _geom_hbond_publ_flag
    C7 H7 F1 . 0.95 2.23 3.111(3) 154.2 y
    C7 H7 F4 . 0.95 2.39 3.230(3) 147.1 y
    C8 H8 F1 2_655 0.95 2.50 3.163(3) 126.9 y
    C8 H8 F2 2_655 0.95 2.50 3.446(3) 176.0 y
    C9 H9 F2 4_575 0.95 2.52 3.240(3) 132.8 y
_iucr_refine_instructions_details
;
TITL 22MeImPm in P2(1)/c
CELL 0.71073   7.5323  10.7169  15.4602  90.000  93.922  90.000
ZERR    2.00   0.0004   0.0006   0.0009   0.000   0.001   0.000
LATT 1
SYMM -X, 0.5+Y, 0.5-Z
SFAC C  H  N  F  P
UNIT 40 44 12 24 4
TEMP -100
omit -4 54
L.S. 4
ACTA
EQIV $1 1+X, Y, Z
EQIV $2 -X, 0.5+Y, 0.5-Z
EQIV $3 1-X, 0.5+Y, 0.5-Z
EQIV $4 X, 1.5-Y, -0.5+Z
HTAB C1 F6_$1
HTAB C3 F3_$2
HTAB C4 F4_$2
HTAB C6 F3_$3
HTAB C7 F1
HTAB C7 F4
HTAB C8 F1_$3
HTAB C8 F2_$3
HTAB C9 F2_$4
HTAB C10 F4
HTAB C10 F2_$2
RTAB C..H C1 H1
RTAB C..H C3 H3
RTAB C..H C4 H4
RTAB C..H C6 H6A
RTAB C..H C7 H7
RTAB C..H C8 H8
RTAB C..H C9 H9
RTAB C..H C10 H10A
RTAB C..H C10 H10C
RTAB H..F H1 F6_$1
RTAB H..F H3 F3_$2
RTAB H..F H4 F4_$2
RTAB H..F H6A F3_$3
RTAB H..F H7 F1
RTAB H..F H7 F4
RTAB H..F H8 F1_$3
RTAB H..F H8 F2_$3
RTAB H..F H9 F2_$4
RTAB H..F H10A F4
RTAB H..F H10C F2_$2
RTAB C..F C1 F6_$1
RTAB C..F C3 F3_$2
RTAB C..F C4 F4_$2
RTAB C..F C6 F3_$3
RTAB C..F C7 F1
RTAB C..F C7 F4
RTAB C..F C8 F1_$3
RTAB C..F C8 F2_$3
RTAB C..F C9 F2_$4
RTAB C..F C10 F4
RTAB C..F C10 F2_$2
RTAB CHF C1 H1 F6_$1
RTAB CHF C3 H3 F3_$2
RTAB CHF C4 H4 F4_$2
RTAB CHF C6 H6A F3_$3
RTAB CHF C7 H7 F1
RTAB CHF C7 H7 F4
RTAB CHF C8 H8 F1_$3
RTAB CHF C8 H8 F2_$3
RTAB CHF C9 H9 F2_$4
RTAB CHF C10 H10A F4
RTAB CHF C10 H10C F2_$2
MPLA 6 N1 C1 C2 C3 C4 C5
MPLA 6 N2 C7 N3 C9 C8
BOND $H
CONF
FMAP 2
PLAN 20
WGHT    0.053600    0.323400
FVAR       0.51669
N1    3    0.666876    0.906723    0.451310    11.00000    0.02411    0.04119 =
         0.02784   -0.00568   -0.00614    0.00601
N2    3    0.466626    0.751386    0.163539    11.00000    0.02713    0.03397 =
         0.02584   -0.00727   -0.00401    0.00159
N3    3    0.238317    0.740968    0.071243    11.00000    0.02677    0.04253 =
         0.02791   -0.00650   -0.00405    0.00066
C1    1    0.682260    0.836943    0.380582    11.00000    0.02284    0.04552 =
         0.03143   -0.00547   -0.00351    0.00804
AFIX  43
H1    2    0.793739    0.797940    0.373870    11.00000   -1.20000
AFIX   0
C2    1    0.547864    0.817199    0.316304    11.00000    0.02729    0.02981 =
         0.02385    0.00131   -0.00240    0.00050
C3    1    0.388018    0.877166    0.325103    11.00000    0.02629    0.03414 =
         0.02562   -0.00095   -0.00844    0.00192
AFIX  43
H3    2    0.292351    0.867548    0.282303    11.00000   -1.20000
AFIX   0
C4    1    0.368730    0.951746    0.397292    11.00000    0.02168    0.03352 =
         0.02585    0.00209   -0.00237    0.00441
AFIX  43
H4    2    0.260499    0.995235    0.403663    11.00000   -1.20000
AFIX   0
C5    1    0.508473    0.962304    0.459992    11.00000    0.02469    0.02345 =
         0.02105    0.00409   -0.00213   -0.00017
C6    1    0.582317    0.729137    0.242818    11.00000    0.02742    0.03893 =
         0.03054   -0.00614   -0.00884    0.00648
AFIX  23
H6A   2    0.708024    0.737667    0.228783    11.00000   -1.20000
H6B   2    0.564731    0.642344    0.262424    11.00000   -1.20000
AFIX   0
C7    1    0.307371    0.700014    0.147058    11.00000    0.03193    0.03804 =
         0.02788   -0.00311    0.00063   -0.00302
AFIX  43
H7    2    0.251908    0.643018    0.183786    11.00000   -1.20000
AFIX   0
C8    1    0.500437    0.827142    0.095922    11.00000    0.03149    0.04072 =
         0.03687   -0.00164   -0.00096   -0.01127
AFIX  43
H8    2    0.604782    0.875530    0.090544    11.00000   -1.20000
AFIX   0
C9    1    0.357952    0.820820    0.037748    11.00000    0.04562    0.04177 =
         0.02941    0.00091   -0.00440   -0.00441
AFIX  43
H9    2    0.343662    0.863638   -0.016082    11.00000   -1.20000
AFIX   0
C10   1    0.063487    0.705065    0.031475    11.00000    0.02808    0.06278 =
         0.04275   -0.01146   -0.00949   -0.00426
AFIX  33
H10A  2    0.005941    0.647261    0.069933    11.00000   -1.50000
H10B  2    0.078261    0.664257   -0.024304    11.00000   -1.50000
H10C  2   -0.010604    0.779677    0.022212    11.00000   -1.50000
AFIX   0
P1    5    0.042371    0.519661    0.322083    11.00000    0.02565    0.03601 =
         0.03012    0.00304   -0.00172    0.00016
F1    4    0.245653    0.514417    0.296823    11.00000    0.02964    0.06366 =
         0.05042    0.01402    0.00547    0.00630
F2    4    0.108429    0.489701    0.420082    11.00000    0.04936    0.06950 =
         0.03143    0.00662   -0.00424   -0.00406
F3    4    0.023240    0.374497    0.303334    11.00000    0.06844    0.03936 =
         0.05611   -0.00415    0.00197   -0.00695
F4    4   -0.019383    0.549541    0.223076    11.00000    0.04239    0.07763 =
         0.03898    0.01836   -0.01124   -0.00984
F5    4   -0.158529    0.525194    0.346782    11.00000    0.03118    0.07490 =
         0.06369    0.01594    0.01058    0.00387
F6    4    0.065750    0.665083    0.339746    11.00000    0.06386    0.03629 =
         0.07598   -0.00339    0.00725   -0.00220
HKLF 4
REM  22MeImPm in P2(1)/c
REM R1 =  0.0395 for   1788 Fo > 4sig(Fo)  and  0.0734 for all   2717 data
REM    181 parameters refined using      0 restraints
END
;
