# Supplementary material for: 3,3′-Dimethyl-1,1′-[2,2′-bipyridine-5,5′-diylbis(methyl­ene)]diimidazol-3-ium bis­(hexa­fluoro­phosphate)
Source: Acta Crystallogr Sect E Struct Rep Online. 2011 Aug 27;67(Pt 9):o2392. doi: 10.1107/S160053681103340X (PMC3200939; doi:10.1107/S160053681103340X)
Supplement: Supplementary file 2 [file e-67-o2392-Isup2.hkl]

# 
# h,k,l, Fc-squared, Fo-squared, sigma(Fo-squared) and status flag 
# 
data_I
_shelx_title ' 22MeImPm in P2(1)/c' 
_shelx_refln_list_code          4 
_shelx_F_calc_maximum      173.62 
_exptl_crystal_F_000       644.00 
_reflns_d_resolution_high  0.7828 
 
loop_ 
 _symmetry_equiv_pos_as_xyz 
 'x, y, z' 
 '-x, y+1/2, -z+1/2' 
 '-x, -y, -z' 
 'x, -y-1/2, z-1/2' 
 
_cell_length_a     7.5323 
_cell_length_b    10.7169 
_cell_length_c    15.4602 
_cell_angle_alpha  90.000 
_cell_angle_beta   93.922 
_cell_angle_gamma  90.000 
 
_shelx_F_squared_multiplier     1.000 
 
loop_ 
 _refln_index_h 
 _refln_index_k 
 _refln_index_l 
 _refln_F_squared_calc 
 _refln_F_squared_meas 
 _refln_F_squared_sigma 
 _refln_observed_status 
   1   0   0     1349.30     1216.58     77.71 o 
   2   0   0    11360.61    12236.95    262.76 o 
   3   0   0     4807.05     4914.75    127.64 o 
   4   0   0     1766.58     1868.18     17.32 o 
   5   0   0       16.15       18.85      4.89 o 
   6   0   0      114.39      124.84     10.29 o 
   7   0   0      240.47      235.57     21.16 o 
   8   0   0        0.83      -15.51     12.14 o 
   9   0   0       75.03       52.85     18.54 o 
   1   1   0     2151.36     2039.35     51.21 o 
   2   1   0      312.17      340.05     10.17 o 
   3   1   0        1.54        2.21      2.11 o 
   4   1   0      511.12      515.52      7.53 o 
   5   1   0      263.18      300.81      6.64 o 
   6   1   0      196.91      215.47      8.41 o 
   7   1   0       83.91       81.76     11.54 o 
   8   1   0       31.62       11.78     10.33 o 
   9   1   0       42.46       33.93     13.38 o 
   0   2   0     1609.35     1671.06     20.15 o 
   1   2   0    14874.47    14765.50    375.26 o 
   2   2   0       50.16       35.14      2.83 o 
   3   2   0      109.04       99.82      4.35 o 
   4   2   0        1.02        4.13      3.11 o 
   5   2   0      208.83      201.33      7.56 o 
   6   2   0      186.41      172.76      7.90 o 
   7   2   0        0.17       15.67      9.47 o 
   8   2   0      158.60      160.73     15.25 o 
   9   2   0      123.29      139.35     16.17 o 
   1   3   0     1017.55      978.03     32.30 o 
   2   3   0      706.75      782.44     19.22 o 
   3   3   0       77.94      105.82      5.37 o 
   4   3   0      157.66      182.36      5.93 o 
   5   3   0        3.88       -0.67      4.14 o 
   6   3   0      148.60      163.04      8.26 o 
   7   3   0      242.73      212.70     15.15 o 
   8   3   0      102.90      117.38     14.66 o 
   9   3   0       10.82        1.20     12.12 o 
   0   4   0     7160.07     6732.02     56.34 o 
   1   4   0      762.30      736.44     18.67 o 
   2   4   0       14.00        9.32      3.05 o 
   3   4   0     1838.50     2030.31     44.70 o 
   4   4   0      660.50      692.57     15.24 o 
   5   4   0        0.01       -7.15      5.26 o 
   6   4   0      217.86      210.89      9.33 o 
   7   4   0        0.17        2.95      9.08 o 
   8   4   0        5.71       -5.40     10.23 o 
   9   4   0       32.78       44.35     14.09 o 
   1   5   0       18.96       33.60      6.95 o 
   2   5   0      312.52      291.22     14.38 o 
   3   5   0      351.70      370.37     19.40 o 
   4   5   0       23.19       22.79      5.39 o 
   5   5   0      618.30      585.70     12.96 o 
   6   5   0       29.81       22.41      6.80 o 
   7   5   0       68.67       70.04     12.24 o 
   8   5   0       19.27       14.76     16.63 o 
   0   6   0     4564.75     3566.18     50.98 o 
   1   6   0     1936.62     1626.78     30.83 o 
   2   6   0      395.26      369.85     11.54 o 
   3   6   0       15.03       15.61      6.66 o 
   4   6   0        8.75       13.18      6.85 o 
   5   6   0      183.30      183.74      9.35 o 
   6   6   0        0.03       -2.19      8.08 o 
   7   6   0       40.25       57.17     11.82 o 
   8   6   0       20.26        7.72     17.94 o 
   1   7   0       68.05       61.92     10.59 o 
   2   7   0        0.29       -2.16      8.45 o 
   3   7   0      182.66      153.87     10.53 o 
   4   7   0     1639.85     1500.62     53.94 o 
   5   7   0       37.33       53.53      8.67 o 
   6   7   0      692.26      713.11     24.27 o 
   7   7   0        4.79        2.50     10.13 o 
   8   7   0       68.18       63.69     14.87 o 
   0   8   0      457.05      425.82     26.26 o 
   1   8   0      435.71      452.31     18.54 o 
   2   8   0        1.19        3.93     13.67 o 
   3   8   0        1.92        2.76      7.06 o 
   4   8   0       79.02       89.33     10.10 o 
   5   8   0      159.29      153.50     12.06 o 
   6   8   0      153.37      138.76     15.62 o 
   7   8   0       12.55       19.83     11.54 o 
   1   9   0       56.87       53.47     13.71 o 
   2   9   0       37.48       37.73     14.63 o 
   3   9   0       16.26       17.61     10.17 o 
   4   9   0        2.98       -6.50      8.18 o 
   5   9   0      374.23      367.50     16.11 o 
   6   9   0       73.18       93.89     14.76 o 
   7   9   0       25.28       16.92     12.61 o 
   0  10   0       10.34       -1.99     15.92 o 
   1  10   0       76.02       58.73     13.38 o 
   2  10   0       50.88       48.32     13.03 o 
   3  10   0       45.00       43.80     12.11 o 
   4  10   0       25.19       10.89     11.69 o 
   5  10   0        1.32       -2.26      9.24 o 
   6  10   0        5.01      -11.25     20.68 o 
   1  11   0        9.68        3.51     11.74 o 
   2  11   0        9.46       11.57     11.98 o 
   3  11   0        1.42       -6.10     10.84 o 
   4  11   0      197.78      235.24     19.28 o 
   5  11   0       24.60       34.93     18.52 o 
   0  12   0        8.72       12.40     19.40 o 
   1  12   0        1.42      -15.55     12.00 o 
   2  12   0       13.19       15.08     12.87 o 
   3  12   0       19.15       20.51     14.02 o 
   4  12   0        3.94      -20.19     12.70 o 
   1  13   0        0.00      -24.43     13.20 o 
   2  13   0       84.12       70.85     17.31 o 
   3  13   0       17.41       29.87     15.14 o 
  -9   1   1       69.34       59.02     13.23 o 
  -8   1   1        0.16       -6.28      9.67 o 
  -7   1   1       14.52       12.42      8.63 o 
  -6   1   1      449.49      477.89     18.76 o 
  -5   1   1     2446.58     2482.77     65.76 o 
  -4   1   1     2816.04     2763.71     45.15 o 
  -3   1   1      814.83      836.63     17.01 o 
  -2   1   1      264.69      302.51     10.96 o 
  -1   1   1     3531.56     3625.92     16.93 o 
   1   1   1    16732.79    16925.85    363.88 o 
   2   1   1     2259.71     2417.22     41.66 o 
   3   1   1      481.34      518.76      8.54 o 
   4   1   1     1751.59     1769.87     22.56 o 
   5   1   1     2720.67     2752.12     45.19 o 
   6   1   1        2.82       -5.13      5.63 o 
   7   1   1      264.49      252.03     15.79 o 
   8   1   1        3.89        7.82      9.59 o 
   9   1   1        2.14       -6.41     10.48 o 
  -9   2   1        4.01        0.41     15.99 o 
  -8   2   1      165.82      167.18     15.26 o 
  -7   2   1      212.27      210.12     15.29 o 
  -6   2   1      166.12      156.89      7.32 o 
  -5   2   1       13.90       17.48      4.40 o 
  -4   2   1      568.69      606.88     10.21 o 
  -3   2   1       49.96       65.97      5.66 o 
  -2   2   1      924.14     1016.43     24.25 o 
  -1   2   1     7010.40     7188.13    331.65 o 
   0   2   1      371.52      378.23     13.84 o 
   1   2   1     2401.72     2356.60     37.52 o 
   2   2   1      342.23      364.86      7.22 o 
   3   2   1       16.98       15.29      2.62 o 
   4   2   1       62.78       46.73      3.74 o 
   5   2   1        0.32       -1.69      3.69 o 
   6   2   1       52.09       64.87     10.11 o 
   7   2   1       76.22       74.01     11.49 o 
   8   2   1        0.91       -2.70     11.18 o 
   9   2   1        9.70       -2.22     11.05 o 
  -9   3   1       19.64       17.98     11.46 o 
  -8   3   1      372.11      337.77     19.53 o 
  -7   3   1      495.11      503.36     20.33 o 
  -6   3   1      737.31      735.69     21.99 o 
  -5   3   1      663.66      633.96     25.81 o 
  -4   3   1      186.32      216.23      8.71 o 
  -3   3   1       84.11      126.59      4.22 o 
  -2   3   1      693.55      787.62     26.27 o 
  -1   3   1     4150.18     4025.42     84.24 o 
   0   3   1     1481.66     1352.31     54.38 o 
   1   3   1     2182.80     2089.10     54.44 o 
   2   3   1     1050.21     1044.07     26.97 o 
   3   3   1       35.77       27.59      3.13 o 
   4   3   1      118.71      150.23      5.47 o 
   5   3   1      270.91      283.12      8.64 o 
   6   3   1       40.48       40.97      6.89 o 
   7   3   1        1.96       -1.46     12.89 o 
   8   3   1       55.75       56.52     12.06 o 
   9   3   1      103.92       82.94     15.47 o 
  -9   4   1        5.95      -16.32     11.20 o 
  -8   4   1        5.85        8.89     10.36 o 
  -7   4   1      125.40      153.24     20.90 o 
  -6   4   1      151.68      140.05      9.96 o 
  -5   4   1      755.80      767.97     28.51 o 
  -4   4   1     1416.16     1382.07     28.00 o 
  -3   4   1      238.34      326.49      8.87 o 
  -2   4   1      872.44      834.18     15.33 o 
  -1   4   1       67.86       60.89      6.69 o 
   0   4   1      838.44      810.82     14.85 o 
   1   4   1      783.05      741.22     22.36 o 
   2   4   1      178.50      166.79      8.45 o 
   3   4   1       80.70       91.95      4.74 o 
   4   4   1      150.10      157.33      5.90 o 
   5   4   1       72.36       75.99      5.77 o 
   6   4   1       92.57      102.98     13.92 o 
   7   4   1        3.03       -2.66      8.37 o 
   8   4   1        3.62        0.60     15.06 o 
   9   4   1        0.90        0.85     11.45 o 
  -8   5   1        8.02       -5.93      9.89 o 
  -7   5   1       90.77       99.74     13.03 o 
  -6   5   1       22.12       23.81      5.71 o 
  -5   5   1      952.72      892.51     20.15 o 
  -4   5   1     1544.43     1608.36     33.50 o 
  -3   5   1       57.69       48.19      5.46 o 
  -2   5   1       34.79       38.05      7.09 o 
  -1   5   1      409.75      442.45     14.70 o 
   0   5   1     1220.91     1104.77     18.78 o 
   1   5   1     1748.16     1584.21     64.83 o 
   2   5   1       97.88       87.08      5.42 o 
   3   5   1      166.88      199.46      9.73 o 
   4   5   1       59.65       51.19      7.18 o 
   5   5   1      806.11      786.91     14.17 o 
   6   5   1      193.96      202.31     13.27 o 
   7   5   1        0.89       -1.82      9.13 o 
   8   5   1       36.63       32.18     19.44 o 
  -8   6   1        0.13       10.45     16.67 o 
  -7   6   1      111.05      124.04     14.43 o 
  -6   6   1       44.05       62.15      7.95 o 
  -5   6   1      815.91      798.14     25.18 o 
  -4   6   1      172.36      175.11      9.08 o 
  -3   6   1     1347.40     1318.73     29.39 o 
  -2   6   1      189.38      162.39      9.23 o 
  -1   6   1      905.36      884.88     50.16 o 
   0   6   1     4548.85     4177.38     38.83 o 
   1   6   1     3408.22     3169.91     82.76 o 
   2   6   1      523.57      460.86     29.89 o 
   3   6   1      930.42      886.30     31.09 o 
   4   6   1      399.45      373.80     12.97 o 
   5   6   1       12.33        2.63      6.82 o 
   6   6   1       16.42       12.63      7.42 o 
   7   6   1       29.76       15.35     13.15 o 
   8   6   1       51.40       27.94     19.33 o 
  -8   7   1       51.44       60.23     21.54 o 
  -7   7   1       96.88       81.43     20.34 o 
  -6   7   1      203.85      210.12     12.77 o 
  -5   7   1      699.40      673.88     22.74 o 
  -4   7   1      274.04      281.79     13.07 o 
  -3   7   1      117.48      121.34      9.91 o 
  -2   7   1       61.88       62.26     10.98 o 
  -1   7   1       48.67       64.23     10.74 o 
   0   7   1     1816.00     1820.30     29.25 o 
   1   7   1     1011.24      987.35     22.83 o 
   2   7   1      576.23      569.49     14.80 o 
   3   7   1      555.85      554.49     25.68 o 
   4   7   1      327.15      342.87     16.58 o 
   5   7   1      259.67      251.26     12.63 o 
   6   7   1      144.26      146.61     11.58 o 
   7   7   1        2.14      -20.29     12.96 o 
   8   7   1       13.27       32.67     14.25 o 
  -7   8   1       13.54        9.18     18.39 o 
  -6   8   1       15.44       18.02      9.50 o 
  -5   8   1      598.32      567.25     20.86 o 
  -4   8   1      387.92      377.15     14.79 o 
  -3   8   1      179.55      179.49     12.02 o 
  -2   8   1      280.76      293.36     22.62 o 
  -1   8   1     1674.07     1601.85     98.06 o 
   0   8   1      424.82      391.03     17.80 o 
   1   8   1     1187.61     1070.14     25.16 o 
   2   8   1       70.64       81.14     11.95 o 
   3   8   1       40.49       33.15      8.56 o 
   4   8   1        1.22       -3.12      7.22 o 
   5   8   1      119.80      128.70     11.57 o 
   6   8   1       16.89       21.54      8.41 o 
   7   8   1       56.91       68.58     21.97 o 
  -7   9   1        0.67       -0.79     17.49 o 
  -6   9   1       41.17       42.64     10.61 o 
  -5   9   1       10.57        7.87      8.72 o 
  -4   9   1       74.70       73.92     10.37 o 
  -3   9   1       28.41       28.18     10.67 o 
  -2   9   1       17.85       20.78     11.36 o 
  -1   9   1        2.15       -4.41      9.88 o 
   0   9   1        4.15       -9.48     10.33 o 
   1   9   1       39.81       45.01     12.32 o 
   2   9   1      161.50      153.30     15.24 o 
   3   9   1       34.65       26.60     13.54 o 
   4   9   1      107.80      107.38     13.45 o 
   5   9   1       13.85        7.74      8.91 o 
   6   9   1      106.41      100.18     14.24 o 
   7   9   1       23.19       38.68     13.25 o 
  -6  10   1        1.25       -1.74     11.26 o 
  -5  10   1       47.38       58.28     10.89 o 
  -4  10   1       49.35       55.68     15.04 o 
  -3  10   1       14.21       13.26     11.29 o 
  -2  10   1       27.91       17.39     23.65 o 
  -1  10   1      167.62      185.09     17.01 o 
   0  10   1      228.29      218.72     17.43 o 
   1  10   1       70.21       87.97     14.16 o 
   2  10   1        9.88       -3.39     11.59 o 
   3  10   1        1.82      -19.64     10.09 o 
   4  10   1       54.46       52.44     13.71 o 
   5  10   1       41.54       43.74     10.25 o 
   6  10   1        1.52      -15.17     14.68 o 
  -5  11   1        9.59       19.38     19.07 o 
  -4  11   1        7.59      -16.61     13.30 o 
  -3  11   1      157.19      152.68     16.81 o 
  -2  11   1      120.01      112.44     15.35 o 
  -1  11   1      141.44      146.96     17.16 o 
   0  11   1      105.86      113.91     15.25 o 
   1  11   1       32.66       41.13     13.62 o 
   2  11   1        1.79        2.05     12.20 o 
   3  11   1       35.63       36.87     13.94 o 
   4  11   1        0.04      -22.19     11.10 o 
   5  11   1        8.76        2.62     17.68 o 
  -4  12   1       44.72       50.52     15.40 o 
  -3  12   1       89.64      104.84     16.53 o 
  -2  12   1        7.75        7.81     12.60 o 
  -1  12   1      282.70      279.90     21.08 o 
   0  12   1       24.66       26.58     14.51 o 
   1  12   1       81.50       83.22     16.68 o 
   2  12   1       11.76        1.74     14.10 o 
   3  12   1       27.90       19.03     14.33 o 
   4  12   1        0.43       -7.97     13.36 o 
  -3  13   1        2.89       -6.64     19.61 o 
  -2  13   1       14.83       19.52     24.12 o 
  -1  13   1       30.58       28.09     14.80 o 
   0  13   1       24.16       14.58     14.95 o 
   1  13   1        2.93        0.50     13.92 o 
   2  13   1       56.26       60.14     16.83 o 
  -9   0   2       21.19       34.87     18.88 o 
  -8   0   2       73.29       81.25     19.14 o 
  -7   0   2       39.05       48.72      9.12 o 
  -6   0   2     1200.28     1278.69     24.64 o 
  -5   0   2     5756.98     5819.04     68.18 o 
  -4   0   2     9225.63     8998.15    167.65 o 
  -3   0   2     8788.88     8365.67    176.89 o 
  -2   0   2    13128.48    12513.55   1204.63 o 
  -1   0   2     1540.49     1715.27     39.56 o 
   0   0   2     6886.67     6931.82    137.99 o 
   1   0   2     7245.69     7406.63     46.22 o 
   2   0   2        4.45        9.90      2.42 o 
   3   0   2     1252.22     1332.00     14.14 o 
   4   0   2        4.04        9.06      4.17 o 
   5   0   2       59.70       70.55      6.14 o 
   6   0   2     3064.36     2989.49     57.38 o 
   7   0   2     1621.88     1498.75     45.47 o 
   8   0   2      545.80      471.55     30.08 o 
   9   0   2      145.59      140.54     23.22 o 
  -9   1   2        0.00       15.61     11.26 o 
  -8   1   2       19.31       19.83     10.32 o 
  -7   1   2        5.60        8.75      5.00 o 
  -6   1   2       24.83       16.15      5.04 o 
  -5   1   2      278.70      337.19      9.49 o 
  -4   1   2     1737.12     1826.49     31.57 o 
  -3   1   2     1098.91     1242.13     21.03 o 
  -2   1   2      123.93      122.75      4.98 o 
  -1   1   2     1600.50     1498.14     25.82 o 
   0   1   2      416.56      386.71      7.20 o 
   1   1   2       86.19      103.99      3.54 o 
   2   1   2       52.78       78.80      3.88 o 
   3   1   2        6.67       10.55      2.35 o 
   4   1   2      768.24      845.72     12.82 o 
   5   1   2      113.25      107.02      7.68 o 
   6   1   2      133.79      137.91     10.09 o 
   7   1   2       14.51       12.14      8.81 o 
   8   1   2       98.09      109.28     14.24 o 
   9   1   2        0.08       -2.90     11.57 o 
  -9   2   2       22.09       25.79     13.11 o 
  -8   2   2        0.47      -17.27      8.66 o 
  -7   2   2        0.64       -2.49      4.99 o 
  -6   2   2       74.17       77.24      6.83 o 
  -5   2   2     4339.81     4326.20     92.52 o 
  -4   2   2     4387.61     3937.92    153.59 o 
  -3   2   2     2792.14     2753.49     94.93 o 
  -2   2   2     1075.92     1247.35     16.79 o 
  -1   2   2    30142.82    29869.66    683.42 o 
   0   2   2     1656.35     1567.68     38.55 o 
   1   2   2      666.53      758.57     24.19 o 
   2   2   2        9.96        9.16      2.42 o 
   3   2   2      544.11      600.07      7.79 o 
   4   2   2       41.75       58.07      3.94 o 
   5   2   2      274.77      277.42      7.19 o 
   6   2   2      202.98      195.60     13.26 o 
   7   2   2      140.19      135.75     13.42 o 
   8   2   2       27.76        8.20     10.48 o 
   9   2   2      304.12      304.75     20.67 o 
  -9   3   2        8.71        6.44     11.25 o 
  -8   3   2        9.08       16.65     10.96 o 
  -7   3   2        7.90       10.00      5.62 o 
  -6   3   2        1.07       -5.35      4.78 o 
  -5   3   2      117.93      112.14      8.37 o 
  -4   3   2       10.61        6.62      4.59 o 
  -3   3   2        0.78        1.74      3.55 o 
  -2   3   2       29.58       56.97      4.90 o 
  -1   3   2     7112.43     7090.91    179.30 o 
   0   3   2     8051.34     8082.46    262.79 o 
   1   3   2        2.93        5.57      2.86 o 
   2   3   2     1509.22     1579.77     51.62 o 
   3   3   2        0.10        3.48      2.55 o 
   4   3   2        1.79        2.07      2.88 o 
   5   3   2        0.90       -3.81      4.94 o 
   6   3   2       43.73       44.21     11.46 o 
   7   3   2      247.04      218.24     15.40 o 
   8   3   2        0.05      -16.63      9.26 o 
   9   3   2       55.36       49.46     13.92 o 
  -9   4   2        1.99       20.86     19.78 o 
  -8   4   2       18.97        9.49     10.70 o 
  -7   4   2       45.01       46.84      7.24 o 
  -6   4   2      111.21      107.35      9.11 o 
  -5   4   2      147.18      146.99      9.41 o 
  -4   4   2     1418.36     1352.59     39.22 o 
  -3   4   2       76.01       87.50      6.60 o 
  -2   4   2       71.94       87.65      5.21 o 
  -1   4   2      240.95      287.35      8.63 o 
   0   4   2      281.53      237.48     10.50 o 
   1   4   2      311.11      338.08      8.67 o 
   2   4   2      202.55      223.60      7.12 o 
   3   4   2       44.35       47.54      4.66 o 
   4   4   2      545.61      626.62     13.31 o 
   5   4   2        0.36        1.86      5.77 o 
   6   4   2       17.87       14.86     10.96 o 
   7   4   2        0.33      -13.18      8.94 o 
   8   4   2       93.01      110.42     21.24 o 
   9   4   2        0.60       17.23     13.20 o 
  -8   5   2      109.26      103.42     21.46 o 
  -7   5   2      223.80      194.58     12.00 o 
  -6   5   2      308.61      300.07     12.69 o 
  -5   5   2        1.86        1.33      4.53 o 
  -4   5   2       29.27       42.87      6.15 o 
  -3   5   2        1.90       -4.46      4.02 o 
  -2   5   2       22.50       26.52      4.59 o 
  -1   5   2      161.62      145.43      9.37 o 
   0   5   2        0.03       -3.69      4.95 o 
   1   5   2        6.70        5.22      3.55 o 
   2   5   2       20.41       23.23      4.26 o 
   3   5   2       30.16       22.14      4.48 o 
   4   5   2       27.64       16.47      6.43 o 
   5   5   2      189.60      190.06     10.46 o 
   6   5   2       60.13       64.27     11.42 o 
   7   5   2       27.83       19.69     10.27 o 
   8   5   2        0.73        7.72     15.81 o 
  -8   6   2       20.10       28.51     18.99 o 
  -7   6   2       12.81       11.67      9.92 o 
  -6   6   2       43.37       35.72      7.24 o 
  -5   6   2      989.92      980.82     17.33 o 
  -4   6   2     1000.02      983.38     34.06 o 
  -3   6   2      632.63      590.74     25.75 o 
  -2   6   2      194.72      190.70     11.98 o 
  -1   6   2     1247.10     1200.14     22.39 o 
   0   6   2      347.47      325.08     12.95 o 
   1   6   2       15.38       36.02      6.18 o 
   2   6   2     1807.31     1836.14     64.63 o 
   3   6   2       27.72       28.26      5.53 o 
   4   6   2        3.80        1.51      6.56 o 
   5   6   2      604.53      597.02     32.26 o 
   6   6   2      193.44      188.97     15.11 o 
   7   6   2        6.42        4.05      9.89 o 
   8   6   2       11.56       10.52     12.31 o 
  -8   7   2      108.03      135.52     25.81 o 
  -7   7   2        0.11        3.58      9.90 o 
  -6   7   2       66.61       64.82      8.51 o 
  -5   7   2      188.00      190.20     10.31 o 
  -4   7   2       34.31       41.84      8.25 o 
  -3   7   2       11.54       13.31      6.81 o 
  -2   7   2       12.30       10.80      8.88 o 
  -1   7   2      247.84      236.60     14.62 o 
   0   7   2     2287.03     2181.06     86.77 o 
   1   7   2      406.80      386.54     16.62 o 
   2   7   2     1249.07     1252.79     35.90 o 
   3   7   2       29.67       29.80      5.97 o 
   4   7   2      536.39      539.04     17.32 o 
   5   7   2      504.68      520.50     20.31 o 
   6   7   2        6.82        9.12     11.89 o 
   7   7   2       11.72       18.23     18.47 o 
   8   7   2        7.61        4.59     27.46 o 
  -7   8   2        2.32       -2.80     12.34 o 
  -6   8   2       21.36       31.94      9.28 o 
  -5   8   2       73.49       82.02     10.33 o 
  -4   8   2      223.07      199.92     12.38 o 
  -3   8   2      312.78      311.11     19.70 o 
  -2   8   2       81.26       87.73     12.72 o 
  -1   8   2       64.00       43.59     11.42 o 
   0   8   2      512.74      479.53     18.93 o 
   1   8   2      165.74      178.80     15.05 o 
   2   8   2       83.17       97.59     12.78 o 
   3   8   2        2.23       10.80      7.83 o 
   4   8   2      110.80      113.34     10.59 o 
   5   8   2        1.64       12.30     10.24 o 
   6   8   2        4.31      -14.36      9.23 o 
   7   8   2       69.89       87.89     15.58 o 
  -7   9   2       39.83       45.71     13.21 o 
  -6   9   2        0.23        7.82      8.84 o 
  -5   9   2      127.87      117.88     12.00 o 
  -4   9   2       22.21       19.91     10.26 o 
  -3   9   2        2.08        7.68      9.68 o 
  -2   9   2        8.99        3.65     10.87 o 
  -1   9   2       58.20       83.92     19.55 o 
   0   9   2      180.12      186.44     15.72 o 
   1   9   2      127.16      132.92     13.69 o 
   2   9   2       28.78       35.51     11.23 o 
   3   9   2      422.24      430.61     23.11 o 
   4   9   2        1.11        5.22      8.14 o 
   5   9   2      142.79      176.70     21.44 o 
   6   9   2       30.19       21.39     11.50 o 
   7   9   2        0.71        8.77     13.08 o 
  -6  10   2       17.62       20.90     10.40 o 
  -5  10   2       76.04       73.53     14.29 o 
  -4  10   2        1.36       -0.74     10.83 o 
  -3  10   2       60.53       51.70     12.92 o 
  -2  10   2        3.85      -11.72     10.02 o 
  -1  10   2       29.34       28.76     11.50 o 
   0  10   2        1.05       -1.27     10.30 o 
   1  10   2       13.63       11.15     11.67 o 
   2  10   2       95.74      109.96     14.47 o 
   3  10   2        7.08        7.40     11.59 o 
   4  10   2      157.26      163.79     13.30 o 
   5  10   2       57.53       61.07     13.88 o 
   6  10   2        9.62       25.98     12.20 o 
  -5  11   2        4.30       -8.64     12.38 o 
  -4  11   2       12.29        0.97     12.06 o 
  -3  11   2       42.59       40.00     13.89 o 
  -2  11   2       87.63       85.64     14.20 o 
  -1  11   2       74.55       69.13     14.90 o 
   0  11   2       94.20      111.79     16.13 o 
   1  11   2       17.10        4.77     11.25 o 
   2  11   2       43.79       24.80     16.35 o 
   3  11   2       36.20       24.20     13.23 o 
   4  11   2      131.55      151.95     17.38 o 
   5  11   2       84.83      113.62     16.58 o 
  -4  12   2       34.26       30.44     15.73 o 
  -3  12   2       72.24       49.09     15.20 o 
  -2  12   2      226.40      229.27     20.73 o 
  -1  12   2       45.31       43.45     14.04 o 
   0  12   2        2.29        2.06     12.98 o 
   1  12   2        0.45        7.40     17.46 o 
   2  12   2       45.95       33.56     14.47 o 
   3  12   2       38.48       23.44     18.05 o 
   4  12   2        1.52       -7.11     13.40 o 
  -2  13   2        0.91       -4.41     14.22 o 
  -1  13   2      113.01      108.21     18.39 o 
   0  13   2       57.51       73.48     16.99 o 
   1  13   2      234.94      260.42     22.96 o 
   2  13   2       70.50      102.38     18.90 o 
  -9   1   3      388.25      413.13     22.75 o 
  -8   1   3      100.64      130.64     14.67 o 
  -7   1   3        8.89        9.55      5.57 o 
  -6   1   3      125.91      129.28      7.99 o 
  -5   1   3       91.80      125.53      7.10 o 
  -4   1   3     2259.03     2471.14     57.41 o 
  -3   1   3      281.32      224.91      6.14 o 
  -2   1   3     2011.76     2107.13     41.55 o 
  -1   1   3     9083.98     8807.27    157.57 o 
   0   1   3    10327.20    10632.12     44.68 o 
   1   1   3     7052.64     6991.44    109.68 o 
   2   1   3      253.26      203.02      6.43 o 
   3   1   3     1234.16     1246.31     11.08 o 
   4   1   3      169.88      150.46      4.80 o 
   5   1   3       22.48       27.32      6.42 o 
   6   1   3      303.68      319.70     15.98 o 
   7   1   3      168.51      157.60     14.27 o 
   8   1   3        1.81        4.78      9.91 o 
   9   1   3       16.67        5.38     12.02 o 
  -9   2   3        0.00        4.54     11.35 o 
  -8   2   3       10.49        7.93     10.05 o 
  -7   2   3        1.75       -1.56      5.13 o 
  -6   2   3      148.50      145.09      8.48 o 
  -5   2   3      543.20      593.30     15.71 o 
  -4   2   3       40.21       27.68      4.31 o 
  -3   2   3      534.17      545.87     10.80 o 
  -2   2   3     2025.58     2100.60     17.71 o 
  -1   2   3     4703.74     5280.11    108.29 o 
   0   2   3     3339.87     3657.67     51.98 o 
   1   2   3      682.21      757.33     17.87 o 
   2   2   3     1889.53     1898.25     38.87 o 
   3   2   3        0.33        2.26      2.56 o 
   4   2   3      172.13      191.71      4.92 o 
   5   2   3     1500.89     1469.79     26.00 o 
   6   2   3      265.57      236.01     14.44 o 
   7   2   3      200.10      213.21     22.47 o 
   8   2   3       21.32       11.32     10.34 o 
   9   2   3        8.55       -3.74     12.22 o 
  -9   3   3       25.59       19.59     19.63 o 
  -8   3   3       68.40       72.92     12.76 o 
  -7   3   3        3.29        3.14      5.64 o 
  -6   3   3        0.00       -5.54      4.62 o 
  -5   3   3        8.94        5.34      5.54 o 
  -4   3   3       10.22        8.14      4.81 o 
  -3   3   3      317.53      287.39     10.63 o 
  -2   3   3       74.02       76.35      3.78 o 
  -1   3   3     5836.70     6473.36    236.08 o 
   0   3   3     5701.20     5812.74    127.78 o 
   1   3   3      105.09      125.40      4.51 o 
   2   3   3     3772.56     3724.54    115.96 o 
   3   3   3      835.81      875.14     26.01 o 
   4   3   3       64.69       87.81      4.93 o 
   5   3   3       93.05       80.38     12.16 o 
   6   3   3      240.46      241.75     15.02 o 
   7   3   3       25.23       33.00     19.76 o 
   8   3   3        0.03       -4.68     13.13 o 
   9   3   3       54.98       51.75     14.22 o 
  -9   4   3       12.01        4.83     18.32 o 
  -8   4   3      118.39      122.30     21.88 o 
  -7   4   3       18.52       15.91      6.03 o 
  -6   4   3       90.19       83.49      8.92 o 
  -5   4   3       76.30       94.32      8.52 o 
  -4   4   3      427.14      448.93     15.65 o 
  -3   4   3        2.27        4.59      4.46 o 
  -2   4   3        0.03       -1.55      3.09 o 
  -1   4   3      337.91      332.21     12.82 o 
   0   4   3     1409.64     1406.66     42.79 o 
   1   4   3     1589.07     1542.09     44.16 o 
   2   4   3      505.32      462.29      9.25 o 
   3   4   3     1735.25     1711.97     54.91 o 
   4   4   3       19.17       24.22      4.36 o 
   5   4   3        7.89        4.95      5.81 o 
   6   4   3      136.20      150.50     13.26 o 
   7   4   3        8.19        0.80      9.82 o 
   8   4   3       41.72       59.30     18.43 o 
  -8   5   3        0.99        3.45     16.44 o 
  -7   5   3      154.72      178.09     11.92 o 
  -6   5   3      397.47      358.57     13.83 o 
  -5   5   3       75.05       62.47      8.18 o 
  -4   5   3       91.22      106.77     10.04 o 
  -3   5   3       10.32        8.90      5.06 o 
  -2   5   3     1159.96     1067.54     52.71 o 
  -1   5   3     1292.03     1214.68     69.50 o 
   0   5   3      823.53      687.83     28.57 o 
   1   5   3     1828.55     1762.07     40.57 o 
   2   5   3       28.54       30.75      4.67 o 
   3   5   3      649.94      650.07     17.99 o 
   4   5   3       55.31       57.34      5.51 o 
   5   5   3       25.88       31.48      7.27 o 
   6   5   3       17.58        9.49      9.14 o 
   7   5   3       36.05       26.44     11.27 o 
   8   5   3        2.75      -13.67     15.32 o 
  -8   6   3      215.75      233.92     27.91 o 
  -7   6   3        7.54        9.05      6.53 o 
  -6   6   3      556.41      516.63     14.23 o 
  -5   6   3     1392.22     1349.86     25.76 o 
  -4   6   3      566.40      555.14     13.48 o 
  -3   6   3     1052.51      944.17     20.99 o 
  -2   6   3     1032.33      979.00     66.56 o 
  -1   6   3      176.28      142.54     11.47 o 
   0   6   3     1520.07     1383.23     89.74 o 
   1   6   3        1.16        1.73      4.22 o 
   2   6   3      466.96      463.92     10.51 o 
   3   6   3      101.96      129.19      7.57 o 
   4   6   3       85.31       86.81      7.65 o 
   5   6   3      407.72      421.61     28.16 o 
   6   6   3      281.81      277.15     31.00 o 
   7   6   3       36.09       41.57     12.98 o 
   8   6   3        5.32      -10.55     11.25 o 
  -8   7   3       33.08       47.87     22.47 o 
  -7   7   3       14.38        6.40      7.36 o 
  -6   7   3       35.06       43.38      7.77 o 
  -5   7   3       93.29      100.03     10.20 o 
  -4   7   3      172.23      166.05      9.51 o 
  -3   7   3      217.79      211.91     14.14 o 
  -2   7   3      314.04      314.56     23.95 o 
  -1   7   3      470.35      403.19     30.43 o 
   0   7   3     1202.25     1099.95     31.30 o 
   1   7   3     1505.10     1370.08     20.57 o 
   2   7   3      179.15      180.26      8.72 o 
   3   7   3       22.73       18.72      5.94 o 
   4   7   3      252.54      243.54     10.56 o 
   5   7   3      397.83      406.96     14.95 o 
   6   7   3       42.23       54.11     12.28 o 
   7   7   3       35.24       45.84     13.85 o 
   8   7   3        1.82       -9.80     11.75 o 
  -7   8   3        6.78        0.62      9.50 o 
  -6   8   3      133.04      129.56     10.72 o 
  -5   8   3      122.92      129.94     11.77 o 
  -4   8   3     1186.14     1093.18     22.63 o 
  -3   8   3       96.32       90.62     12.90 o 
  -2   8   3       62.62       55.76     13.22 o 
  -1   8   3      197.53      191.27     14.07 o 
   0   8   3      420.61      411.50     26.46 o 
   1   8   3       64.75       64.14     11.97 o 
   2   8   3        5.90        6.80      5.70 o 
   3   8   3       48.00       44.24      6.87 o 
   4   8   3      156.31      168.14     11.68 o 
   5   8   3      456.66      476.26     20.69 o 
   6   8   3       18.18       18.80     11.76 o 
   7   8   3      236.75      227.02     20.06 o 
  -7   9   3       31.54       48.26     13.83 o 
  -6   9   3       20.83        2.26      8.84 o 
  -5   9   3        0.89        1.04      8.45 o 
  -4   9   3        1.63       -3.17      9.82 o 
  -3   9   3      347.51      306.79     18.04 o 
  -2   9   3       37.74       34.54     10.35 o 
  -1   9   3      193.67      205.23     16.36 o 
   0   9   3      176.81      193.75     16.63 o 
   1   9   3        1.12      -18.25     10.01 o 
   2   9   3       95.30      107.95     13.72 o 
   3   9   3       10.79       14.04      8.65 o 
   4   9   3      126.84      122.15     11.67 o 
   5   9   3      110.99      104.70     11.23 o 
   6   9   3       17.28       17.52     11.87 o 
  -6  10   3        1.34       -3.69      9.57 o 
  -5  10   3       79.87       65.32     13.23 o 
  -4  10   3       87.68       96.65     14.64 o 
  -3  10   3       58.06       55.28     13.40 o 
  -2  10   3       60.16       51.12     12.47 o 
  -1  10   3        0.38       -1.36     16.39 o 
   0  10   3        0.46        5.49      9.71 o 
   1  10   3        1.11      -12.05     10.58 o 
   2  10   3        1.21       -1.07     10.67 o 
   3  10   3        3.72       14.82     12.05 o 
   4  10   3      147.28      175.09     13.49 o 
   5  10   3       22.72       39.88     12.63 o 
   6  10   3      227.45      238.29     20.66 o 
  -5  11   3       17.17       20.94     23.02 o 
  -4  11   3        7.90       -6.94     15.88 o 
  -3  11   3       51.40       50.49     13.31 o 
  -2  11   3        5.69       -1.78     11.81 o 
  -1  11   3       31.22       10.83     11.83 o 
   0  11   3        0.29      -17.85     10.41 o 
   1  11   3       33.30       15.88     12.10 o 
   2  11   3       19.39       12.01     12.80 o 
   3  11   3       20.78       -0.30     12.38 o 
   4  11   3       85.62       80.40     15.23 o 
   5  11   3      121.26      109.95     13.07 o 
  -4  12   3       46.28       66.42     16.66 o 
  -3  12   3       32.84       28.43     13.36 o 
  -2  12   3       15.59       18.46     13.92 o 
  -1  12   3        8.56        5.23     11.59 o 
   0  12   3        9.39      -22.70     15.47 o 
   1  12   3       11.86       18.37     13.68 o 
   2  12   3       54.65       49.91     15.45 o 
   3  12   3       41.15       33.40     14.66 o 
   4  12   3        1.40       13.13     14.74 o 
  -2  13   3       18.50       -1.39     14.46 o 
  -1  13   3        3.58       -5.24     12.93 o 
   0  13   3       10.85        0.51     14.34 o 
   1  13   3       42.45       68.32     17.08 o 
   2  13   3        0.47       -7.29     15.07 o 
  -9   0   4      249.46      283.14     26.59 o 
  -8   0   4      265.63      282.23     18.58 o 
  -7   0   4      119.44      120.04     12.35 o 
  -6   0   4     2125.31     2175.75    167.04 o 
  -5   0   4     5550.39     5278.40    308.82 o 
  -4   0   4     8311.67     8204.34    881.51 o 
  -3   0   4      883.45      850.04     16.61 o 
  -2   0   4      578.25      554.70      9.48 o 
  -1   0   4     4776.96     5111.70     39.07 o 
   0   0   4     1966.70     1947.99     62.10 o 
   1   0   4     2455.16     2580.72     26.61 o 
   2   0   4      520.21      597.37     18.39 o 
   3   0   4      489.86      505.64     18.77 o 
   4   0   4     2030.57     1841.83     32.55 o 
   5   0   4      684.37      591.42     24.27 o 
   6   0   4     4677.16     4247.53     77.67 o 
   7   0   4       32.37       18.50     14.16 o 
   8   0   4      119.57       93.83     20.00 o 
   9   0   4       51.15       44.35     20.34 o 
  -9   1   4       17.40        2.88     12.94 o 
  -8   1   4       31.24       33.43      7.02 o 
  -7   1   4      107.23      111.48      9.08 o 
  -6   1   4      383.68      410.83     11.27 o 
  -5   1   4      386.23      409.94     10.52 o 
  -4   1   4       91.34      111.59      6.18 o 
  -3   1   4       10.06        1.77      2.94 o 
  -2   1   4      268.38      304.87      8.70 o 
  -1   1   4      351.97      337.17      6.24 o 
   0   1   4     1666.83     1704.60     44.11 o 
   1   1   4       35.10       37.05      2.37 o 
   2   1   4      126.10      175.69     12.89 o 
   3   1   4      929.28      915.15     11.22 o 
   4   1   4        3.35       16.47      3.41 o 
   5   1   4      122.99      145.94      9.62 o 
   6   1   4      359.12      347.17     21.52 o 
   7   1   4       97.99       89.14     13.60 o 
   8   1   4        0.06       -0.39     10.83 o 
   9   1   4       35.12        7.11     12.18 o 
  -9   2   4      280.03      246.55     28.13 o 
  -8   2   4       86.70      100.98      9.04 o 
  -7   2   4      523.15      517.48     17.32 o 
  -6   2   4      277.80      277.53     10.02 o 
  -5   2   4      875.69      819.43     37.46 o 
  -4   2   4     3382.92     3505.57     87.81 o 
  -3   2   4       13.45       22.74      3.62 o 
  -2   2   4      753.05      732.55     14.77 o 
  -1   2   4     1297.60     1275.31     26.58 o 
   0   2   4        0.25        0.24      2.01 o 
   1   2   4       59.82       59.01      3.26 o 
   2   2   4      962.09      935.79     26.24 o 
   3   2   4       33.82       18.26      2.93 o 
   4   2   4     1077.31     1205.09     19.37 o 
   5   2   4     3140.01     2986.68     45.59 o 
   6   2   4        5.18       -2.45     13.24 o 
   7   2   4      895.38      821.26     38.92 o 
   8   2   4       14.50        4.79     10.48 o 
   9   2   4       17.21       20.83     15.90 o 
  -9   3   4        2.67        4.12     18.73 o 
  -8   3   4       42.09       29.47      9.57 o 
  -7   3   4       92.48       85.70     10.40 o 
  -6   3   4       83.41      100.85      8.87 o 
  -5   3   4        7.96       15.29      5.13 o 
  -4   3   4       36.32       33.72      5.96 o 
  -3   3   4      175.98      175.27      7.86 o 
  -2   3   4        3.73       -0.41      2.45 o 
  -1   3   4      525.52      512.80      9.72 o 
   0   3   4      595.28      611.45      8.60 o 
   1   3   4       21.72       33.59      3.25 o 
   2   3   4        8.55       12.00      2.98 o 
   3   3   4     1111.48     1089.44     33.80 o 
   4   3   4     1191.71     1112.23     31.18 o 
   5   3   4        4.65       -0.08      6.13 o 
   6   3   4      710.12      716.90     32.25 o 
   7   3   4       16.05       22.84     11.05 o 
   8   3   4        9.83       -3.78     15.73 o 
   9   3   4      167.47      190.88     26.18 o 
  -9   4   4       40.10       71.84     22.21 o 
  -8   4   4       64.34       69.11     12.43 o 
  -7   4   4        0.15       -3.86      6.55 o 
  -6   4   4      109.08      107.74      7.91 o 
  -5   4   4     1491.83     1395.20     36.22 o 
  -4   4   4      216.77      184.15      9.71 o 
  -3   4   4      687.66      727.18     14.15 o 
  -2   4   4      119.90      141.35      6.36 o 
  -1   4   4      393.44      404.12     10.02 o 
   0   4   4       67.54       77.99      4.77 o 
   1   4   4       66.19       62.14      4.07 o 
   2   4   4       11.73       14.38      3.47 o 
   3   4   4     1621.41     1650.50     43.02 o 
   4   4   4        0.05       -2.42      4.52 o 
   5   4   4     1157.90     1130.98     25.61 o 
   6   4   4      752.98      726.96     23.09 o 
   7   4   4        5.84       -2.57      9.80 o 
   8   4   4       72.03       76.08     21.65 o 
  -8   5   4       27.74       39.63     11.49 o 
  -7   5   4      125.92      143.32     11.55 o 
  -6   5   4       44.91       49.20      8.09 o 
  -5   5   4      183.29      173.54     10.78 o 
  -4   5   4      184.76      190.34     10.67 o 
  -3   5   4      138.96      155.89      9.35 o 
  -2   5   4     4201.04     4286.39    145.34 o 
  -1   5   4     4369.29     4580.33    147.83 o 
   0   5   4       83.34      120.50      6.18 o 
   1   5   4     1739.05     1739.07     48.40 o 
   2   5   4       11.88        8.77      3.78 o 
   3   5   4        7.88        6.37      4.03 o 
   4   5   4       25.14       27.50      5.67 o 
   5   5   4       15.86       21.30      9.39 o 
   6   5   4      184.83      195.04     16.09 o 
   7   5   4        1.87       -8.73      9.79 o 
   8   5   4        8.35        1.98     11.50 o 
  -8   6   4      146.67      196.36     17.85 o 
  -7   6   4       31.79       19.46      7.61 o 
  -6   6   4      139.10      163.29      9.21 o 
  -5   6   4      746.36      725.01     15.92 o 
  -4   6   4      444.49      443.36     12.64 o 
  -3   6   4       23.06       17.26      5.63 o 
  -2   6   4       29.43       37.12      7.29 o 
  -1   6   4      446.42      439.43     15.11 o 
   0   6   4      942.29      964.12     31.18 o 
   1   6   4      111.68      107.82      6.77 o 
   2   6   4      300.48      302.24      8.50 o 
   3   6   4      439.06      443.14     15.61 o 
   4   6   4      163.18      159.50      8.57 o 
   5   6   4      190.40      198.32     15.15 o 
   6   6   4      435.39      447.96     20.67 o 
   7   6   4      134.48      171.06     19.67 o 
   8   6   4        1.29       -1.82     12.19 o 
  -8   7   4       52.11       46.67     14.10 o 
  -7   7   4        0.77       -3.41      7.14 o 
  -6   7   4       91.83      101.83      9.59 o 
  -5   7   4        3.61       -0.91      6.00 o 
  -4   7   4      268.59      275.76     11.43 o 
  -3   7   4       67.34       92.59      9.90 o 
  -2   7   4     1089.47     1089.34     59.11 o 
  -1   7   4       84.18       94.20     11.75 o 
   0   7   4     2254.08     2229.77     85.48 o 
   1   7   4     1097.16     1021.73     26.77 o 
   2   7   4      452.14      443.64     11.75 o 
   3   7   4       25.33       17.85      5.21 o 
   4   7   4       27.42       45.29      7.95 o 
   5   7   4      117.69      122.54     15.15 o 
   6   7   4       27.69       27.61     11.62 o 
   7   7   4        3.32       -4.27     11.12 o 
  -7   8   4        0.01      -12.49      7.30 o 
  -6   8   4      135.20      122.82     10.50 o 
  -5   8   4      131.53      153.60     10.75 o 
  -4   8   4        1.21        4.79     11.54 o 
  -3   8   4        1.13       -1.23      9.50 o 
  -2   8   4      224.96      237.96     16.09 o 
  -1   8   4        4.97        4.35      8.82 o 
   0   8   4        0.77        1.30     10.08 o 
   1   8   4      346.38      371.82     13.74 o 
   2   8   4        1.44       -4.17      5.46 o 
   3   8   4       35.69       45.27      6.14 o 
   4   8   4        8.43        8.30      7.14 o 
   5   8   4      222.87      219.40     16.44 o 
   6   8   4      104.36      114.33     15.86 o 
   7   8   4        0.07      -15.91     11.76 o 
  -7   9   4        0.00        0.02      9.80 o 
  -6   9   4        2.83        3.18      9.09 o 
  -5   9   4      135.42      143.94     15.95 o 
  -4   9   4       18.66        4.87     10.69 o 
  -3   9   4      560.69      501.51     21.30 o 
  -2   9   4      351.02      339.36     17.99 o 
  -1   9   4      310.32      299.27     18.28 o 
   0   9   4      145.92      160.59     15.64 o 
   1   9   4      477.82      484.03     32.70 o 
   2   9   4      146.78      166.34     15.43 o 
   3   9   4        4.76        2.02      6.02 o 
   4   9   4        0.04        7.47      7.78 o 
   5   9   4       28.01       27.74     11.48 o 
   6   9   4      122.50      138.88     16.88 o 
  -6  10   4       21.65       29.22     19.18 o 
  -5  10   4        4.20        5.84     11.23 o 
  -4  10   4        0.42       -4.34     11.07 o 
  -3  10   4       13.99        0.78     11.25 o 
  -2  10   4       53.92       52.87     13.16 o 
  -1  10   4        6.39        6.24     10.37 o 
   0  10   4       25.16       26.88     11.45 o 
   1  10   4        9.49        2.04     10.78 o 
   2  10   4       16.43       16.81     11.76 o 
   3  10   4        4.53        9.13     11.47 o 
   4  10   4       36.53       37.66      9.72 o 
   5  10   4        1.68      -14.56      9.98 o 
   6  10   4       41.99       43.25     14.78 o 
  -5  11   4        1.50       -6.10     12.36 o 
  -4  11   4       15.71       24.89     21.89 o 
  -3  11   4        0.44       -4.01     11.16 o 
  -2  11   4        0.64       11.23     12.16 o 
  -1  11   4       38.73       50.06     13.18 o 
   0  11   4      113.32      135.38     16.76 o 
   1  11   4       34.51       41.19     13.90 o 
   2  11   4      168.54      185.37     18.56 o 
   3  11   4       46.42       39.73     10.26 o 
   4  11   4       39.23       14.70     12.02 o 
   5  11   4       33.77       14.63     14.72 o 
  -4  12   4        2.18       -5.19     13.07 o 
  -3  12   4        2.28        3.85     13.39 o 
  -2  12   4       85.05       82.45     16.22 o 
  -1  12   4        6.88        7.92     12.99 o 
   0  12   4       29.25       34.34     14.01 o 
   1  12   4       35.81       22.20     14.37 o 
   2  12   4       73.42       81.68     16.58 o 
   3  12   4      106.95      108.76     13.55 o 
   4  12   4      147.39      154.96     19.12 o 
  -2  13   4      119.67      140.31     18.54 o 
  -1  13   4       70.01      104.21     17.83 o 
   0  13   4      227.47      270.96     23.04 o 
   1  13   4      194.64      249.13     22.58 o 
   2  13   4        8.13        3.44     15.62 o 
  -9   1   5       16.96       14.76     16.97 o 
  -8   1   5       19.31       20.18      7.73 o 
  -7   1   5       21.83       22.54      6.27 o 
  -6   1   5      187.90      186.53      9.02 o 
  -5   1   5     2771.18     2709.00     74.15 o 
  -4   1   5     2888.84     2664.72     83.70 o 
  -3   1   5     2473.80     2424.88     33.77 o 
  -2   1   5      781.83      918.19      7.39 o 
  -1   1   5        5.69       -1.55      2.47 o 
   0   1   5     1509.20     1348.31     32.54 o 
   1   1   5     2292.29     2242.15     42.96 o 
   2   1   5      353.86      386.41     17.80 o 
   3   1   5      774.07      839.96     17.55 o 
   4   1   5       67.70       71.84      7.38 o 
   5   1   5      422.45      386.46     13.54 o 
   6   1   5      540.18      485.35     15.33 o 
   7   1   5      419.77      359.94     18.73 o 
   8   1   5      205.47      206.07     16.90 o 
   9   1   5       62.26       56.31     14.35 o 
  -9   2   5       50.40       37.05     18.77 o 
  -8   2   5        0.30        3.49      7.26 o 
  -7   2   5       67.84       75.06      9.21 o 
  -6   2   5       68.22       82.08      7.40 o 
  -5   2   5      509.24      512.07     16.64 o 
  -4   2   5        9.00        2.29      3.82 o 
  -3   2   5       14.41       13.00      2.97 o 
  -2   2   5      113.28      124.06      3.64 o 
  -1   2   5        7.49        4.15      2.75 o 
   0   2   5      825.08      735.79      7.08 o 
   1   2   5      102.53      111.56      3.72 o 
   2   2   5      120.75      136.21      4.28 o 
   3   2   5      109.70      109.13      5.89 o 
   4   2   5      121.17      126.08      8.84 o 
   5   2   5      121.69      147.16      9.95 o 
   6   2   5      139.95      150.10     14.07 o 
   7   2   5       41.65       39.08     11.74 o 
   8   2   5       14.10       25.56     11.51 o 
   9   2   5       47.17       52.89     20.00 o 
  -9   3   5       31.27       20.94     17.42 o 
  -8   3   5       65.73       53.93      9.50 o 
  -7   3   5       65.10       63.96      8.86 o 
  -6   3   5      123.22      122.25      9.82 o 
  -5   3   5      696.02      686.36     18.50 o 
  -4   3   5      799.40      765.86     22.53 o 
  -3   3   5      373.57      405.92     13.43 o 
  -2   3   5       80.97       64.79      5.18 o 
  -1   3   5     6593.13     6922.47    128.56 o 
   0   3   5      520.19      565.49      8.24 o 
   1   3   5       96.40       81.57      4.14 o 
   2   3   5        0.05       -2.08      2.83 o 
   3   3   5       48.68       60.94      4.42 o 
   4   3   5       68.48       81.89      6.02 o 
   5   3   5      109.71      115.75      9.97 o 
   6   3   5     1211.11     1167.27     30.17 o 
   7   3   5      136.22      152.76     15.55 o 
   8   3   5       58.39       61.36     20.30 o 
  -9   4   5       36.43        2.10     19.25 o 
  -8   4   5       77.52       81.10     10.85 o 
  -7   4   5       14.58        9.32      7.18 o 
  -6   4   5       98.58       91.95      9.24 o 
  -5   4   5       42.70       58.39      7.95 o 
  -4   4   5      424.39      399.61     12.66 o 
  -3   4   5      801.65      765.62     16.98 o 
  -2   4   5       34.51       35.34      4.30 o 
  -1   4   5     1133.60     1184.64     22.00 o 
   0   4   5      363.77      438.19      8.59 o 
   1   4   5       21.84       15.60      3.34 o 
   2   4   5      116.31      130.39      5.62 o 
   3   4   5      241.72      253.99     10.71 o 
   4   4   5      520.11      494.11     14.33 o 
   5   4   5        0.61       -2.19      5.97 o 
   6   4   5      229.96      221.65     15.46 o 
   7   4   5        4.42        9.19     10.78 o 
   8   4   5        0.05       -2.96     15.43 o 
  -8   5   5        1.19        0.99      8.25 o 
  -7   5   5       41.75       28.59      8.35 o 
  -6   5   5        4.64        3.97      6.89 o 
  -5   5   5      239.84      251.37     12.20 o 
  -4   5   5      664.25      616.00     15.63 o 
  -3   5   5      885.74      908.69     17.41 o 
  -2   5   5     4084.66     4123.35     57.29 o 
  -1   5   5      408.57      458.49     12.14 o 
   0   5   5      111.05      106.58      6.22 o 
   1   5   5      159.44      159.98      6.20 o 
   2   5   5      104.38      120.35      6.16 o 
   3   5   5       47.27       56.14      5.49 o 
   4   5   5      176.57      195.25      9.02 o 
   5   5   5       71.25       63.94     11.34 o 
   6   5   5      194.55      208.93     15.97 o 
   7   5   5      230.95      238.95     17.67 o 
   8   5   5       11.42       -5.08     15.43 o 
  -8   6   5       10.33       15.10      9.32 o 
  -7   6   5       23.01       36.64     10.51 o 
  -6   6   5        3.75        3.22      7.42 o 
  -5   6   5      425.29      387.61     14.58 o 
  -4   6   5      138.19      159.57      9.40 o 
  -3   6   5      398.37      400.72     13.55 o 
  -2   6   5       10.10       15.86      5.38 o 
  -1   6   5      692.71      743.38     20.79 o 
   0   6   5      428.31      443.33     15.59 o 
   1   6   5      711.62      640.90     22.18 o 
   2   6   5        5.17        9.91      4.61 o 
   3   6   5      199.85      183.12      8.04 o 
   4   6   5       65.97       74.40      7.16 o 
   5   6   5       68.40       86.36     12.63 o 
   6   6   5      479.48      472.33     21.31 o 
   7   6   5        2.91      -16.45     10.76 o 
   8   6   5       65.75       67.37     25.83 o 
  -8   7   5       72.16       82.32     14.61 o 
  -7   7   5       74.58       86.94      9.74 o 
  -6   7   5       51.39       57.88      8.53 o 
  -5   7   5      180.51      173.20     10.52 o 
  -4   7   5     1138.46     1115.09     28.38 o 
  -3   7   5      289.61      256.73     12.32 o 
  -2   7   5      361.84      348.75     11.88 o 
  -1   7   5      423.48      428.06     13.02 o 
   0   7   5      503.15      459.75     13.71 o 
   1   7   5      617.48      596.90     13.07 o 
   2   7   5       39.61       36.91      5.55 o 
   3   7   5      139.17      142.65      7.63 o 
   4   7   5        6.94       12.79      7.31 o 
   5   7   5       18.26       26.55     11.03 o 
   6   7   5       61.97       74.78     13.80 o 
   7   7   5       41.53       40.75     13.49 o 
  -7   8   5       42.95       36.36      8.76 o 
  -6   8   5      262.67      230.54     12.14 o 
  -5   8   5       71.67       61.89      8.40 o 
  -4   8   5       26.69       32.50      8.85 o 
  -3   8   5      606.86      614.97     21.70 o 
  -2   8   5      136.15      147.49     13.96 o 
  -1   8   5       53.48       64.54      8.80 o 
   0   8   5      751.43      738.38     31.29 o 
   1   8   5      538.95      554.52     19.19 o 
   2   8   5      902.90      913.64     29.92 o 
   3   8   5       10.70        6.21      5.24 o 
   4   8   5      182.08      194.49     12.88 o 
   5   8   5      182.75      205.29     17.19 o 
   6   8   5       21.08       24.21     13.35 o 
   7   8   5        6.87        0.19     12.96 o 
  -6   9   5        0.00       -8.45     11.13 o 
  -5   9   5       23.92       21.37     12.40 o 
  -4   9   5      226.55      225.51     17.16 o 
  -3   9   5       73.07       67.75     12.97 o 
  -2   9   5       81.84       71.84     13.09 o 
  -1   9   5        2.37       -2.31      6.41 o 
   0   9   5       68.04       67.10     16.09 o 
   1   9   5      410.26      417.12     15.32 o 
   2   9   5      148.09      162.23     10.04 o 
   3   9   5        0.47       -6.93      5.58 o 
   4   9   5      799.76      800.92     20.89 o 
   5   9   5        0.78        2.32     16.65 o 
   6   9   5       17.83       29.19     13.26 o 
  -6  10   5        3.19       -3.37     27.48 o 
  -5  10   5       63.47       64.14     14.19 o 
  -4  10   5        0.06       -9.08     10.25 o 
  -3  10   5        3.71       -5.71     10.35 o 
  -2  10   5        0.10        0.31     10.26 o 
  -1  10   5       13.94        6.80     11.48 o 
   0  10   5        1.64        3.06     10.56 o 
   1  10   5      204.71      206.72     13.29 o 
   2  10   5      151.77      143.47     14.71 o 
   3  10   5       61.40       62.09     11.27 o 
   4  10   5      232.91      225.73     14.51 o 
   5  10   5        0.95        5.69     11.23 o 
  -5  11   5        9.27       -2.23     12.85 o 
  -4  11   5        0.07      -18.94     11.99 o 
  -3  11   5       21.02       14.62     11.77 o 
  -2  11   5       10.98        1.66     12.17 o 
  -1  11   5       29.69       11.31     11.71 o 
   0  11   5        6.55      -15.16      7.58 o 
   1  11   5        6.96        5.12      8.95 o 
   2  11   5        4.41       -9.52      8.83 o 
   3  11   5        4.58        6.72      9.84 o 
   4  11   5        0.10      -13.53     16.67 o 
   5  11   5        0.19        1.76     18.35 o 
  -4  12   5       10.08        4.06     18.39 o 
  -3  12   5        0.55        3.23     11.39 o 
  -2  12   5        0.14       -7.60     12.99 o 
  -1  12   5        0.74       -7.97     11.74 o 
   0  12   5      261.62      288.45     16.48 o 
   1  12   5       37.71       32.10     10.63 o 
   2  12   5       40.93       43.99     11.68 o 
   3  12   5      143.22      169.44     15.40 o 
  -1  13   5       10.25        7.97     14.47 o 
   0  13   5        6.43        4.36     14.96 o 
   1  13   5        5.01       15.06     10.67 o 
  -7   0   6       36.61       49.88      9.93 o 
  -6   0   6        5.79        5.13      7.36 o 
  -5   0   6      228.05      245.14     12.83 o 
  -4   0   6        1.23       -0.15      5.70 o 
  -3   0   6      677.42      702.93     12.36 o 
  -2   0   6       64.01       67.79      4.59 o 
  -1   0   6      209.68      206.02      7.98 o 
   0   0   6     2550.33     2360.44     65.23 o 
   1   0   6     3532.67     3236.92     73.14 o 
   2   0   6     5413.38     5368.94     56.75 o 
   3   0   6        0.16       22.44     10.56 o 
   4   0   6      600.02      557.78     24.87 o 
   5   0   6      582.15      543.06     27.42 o 
   6   0   6       71.74       72.64     11.19 o 
   7   0   6       30.10       24.68     14.65 o 
   8   0   6        4.11      -10.98     14.12 o 
  -8   1   6       11.90        7.10      7.57 o 
  -7   1   6       83.08       98.54      9.61 o 
  -6   1   6        9.11       -0.29      5.17 o 
  -5   1   6       27.79       27.74      5.59 o 
  -4   1   6      264.58      316.85     11.10 o 
  -3   1   6      165.25      191.57      4.68 o 
  -2   1   6      418.57      364.04      5.95 o 
  -1   1   6      534.49      525.41     10.07 o 
   0   1   6     1157.23     1122.78     21.31 o 
   1   1   6     4376.81     4487.59     39.67 o 
   2   1   6       84.56      110.44      5.29 o 
   3   1   6     3822.23     3712.80    225.70 o 
   4   1   6      171.06      173.10     12.91 o 
   5   1   6      311.57      331.93     13.07 o 
   6   1   6       14.22       -3.07      7.40 o 
   7   1   6       13.60       14.98      8.22 o 
   8   1   6       13.40        7.39     10.74 o 
  -9   2   6      402.10      436.46     32.85 o 
  -8   2   6       81.60       85.83     10.40 o 
  -7   2   6        4.48        0.32      6.66 o 
  -6   2   6      236.04      212.48     13.41 o 
  -5   2   6       19.98       23.65      6.12 o 
  -4   2   6      206.52      222.95      9.82 o 
  -3   2   6       39.22       47.90      3.20 o 
  -2   2   6     3123.58     3172.89     67.55 o 
  -1   2   6      122.83       91.96      5.28 o 
   0   2   6        0.10        1.65      2.08 o 
   1   2   6     1564.05     1536.37     17.53 o 
   2   2   6      538.65      502.68      9.44 o 
   3   2   6       23.36       24.62      3.99 o 
   4   2   6      558.26      523.61     14.29 o 
   5   2   6     2477.94     2355.04     28.31 o 
   6   2   6      181.27      191.10     12.46 o 
   7   2   6        0.00      -12.52      9.62 o 
   8   2   6       11.06       -4.50     10.68 o 
  -9   3   6        5.93        8.91     18.17 o 
  -8   3   6        2.71       -2.92      7.31 o 
  -7   3   6      209.33      204.71     12.00 o 
  -6   3   6       47.21       43.44      7.71 o 
  -5   3   6        0.01       -3.81      5.63 o 
  -4   3   6      154.49      168.75      9.72 o 
  -3   3   6      219.39      253.19      6.34 o 
  -2   3   6       43.30       35.25      4.09 o 
  -1   3   6      432.97      519.61      9.08 o 
   0   3   6       65.49       93.93      4.30 o 
   1   3   6     1032.56     1072.52     15.28 o 
   2   3   6     1074.00     1081.89     17.98 o 
   3   3   6       15.02       15.75      4.50 o 
   4   3   6      306.37      284.90     13.05 o 
   5   3   6      334.89      332.12     24.45 o 
   6   3   6      443.90      425.47     35.70 o 
   7   3   6       47.42       58.65     12.54 o 
   8   3   6       22.59       14.35     19.10 o 
  -8   4   6      148.02      154.52     13.07 o 
  -7   4   6       10.21        3.46      7.27 o 
  -6   4   6      259.56      244.37     12.20 o 
  -5   4   6       90.89      101.36      9.41 o 
  -4   4   6      301.64      267.62     12.92 o 
  -3   4   6        8.37       24.21      5.83 o 
  -2   4   6      129.86      129.75      6.28 o 
  -1   4   6      349.39      402.11      8.87 o 
   0   4   6       14.27       38.78      3.37 o 
   1   4   6      401.96      356.15      7.24 o 
   2   4   6      484.25      493.45      8.71 o 
   3   4   6       38.89       40.32      4.84 o 
   4   4   6      543.83      520.54     14.16 o 
   5   4   6        5.92       -0.83      6.66 o 
   6   4   6      430.14      471.21     20.88 o 
   7   4   6        0.22      -11.90      9.72 o 
   8   4   6       90.52      104.32     16.42 o 
  -8   5   6        0.19       -6.13      7.81 o 
  -7   5   6       85.87       69.78     13.53 o 
  -6   5   6        0.12       -2.47      6.84 o 
  -5   5   6       72.24       83.90      9.35 o 
  -4   5   6      147.82      158.42     10.57 o 
  -3   5   6      520.54      528.44     21.29 o 
  -2   5   6        8.87        7.43      3.55 o 
  -1   5   6      145.06      139.31      6.37 o 
   0   5   6       76.06       89.96      6.25 o 
   1   5   6      114.07      122.40      5.96 o 
   2   5   6        0.00       -1.54      4.18 o 
   3   5   6       90.52      123.01      6.74 o 
   4   5   6       26.80       41.44      7.48 o 
   5   5   6     1256.86     1200.89     37.98 o 
   6   5   6       67.38       60.25     12.63 o 
   7   5   6      407.41      370.83     61.43 o 
   8   5   6       67.76       67.40     16.63 o 
  -8   6   6       54.03       68.16     11.11 o 
  -7   6   6       13.76        8.02     10.69 o 
  -6   6   6       82.34       74.92     10.09 o 
  -5   6   6      149.72      152.55     10.85 o 
  -4   6   6       52.59       49.57      8.43 o 
  -3   6   6     1274.65     1244.03     21.58 o 
  -2   6   6        0.27       -5.25      3.87 o 
  -1   6   6       32.55       39.62      5.13 o 
   0   6   6     1054.32     1009.31     21.25 o 
   1   6   6     2294.79     2228.82     64.30 o 
   2   6   6       18.45        9.06      4.71 o 
   3   6   6       89.11       83.39      6.53 o 
   4   6   6      343.65      340.96     13.03 o 
   5   6   6      264.32      267.11     16.76 o 
   6   6   6       11.96        1.80     10.66 o 
   7   6   6       15.31        7.41     12.16 o 
  -7   7   6       15.98        7.95      7.52 o 
  -6   7   6       39.32       44.10      9.87 o 
  -5   7   6      143.17      156.76     10.21 o 
  -4   7   6     2983.94     2791.73     34.36 o 
  -3   7   6      296.18      270.14     12.86 o 
  -2   7   6     1452.51     1356.31     45.03 o 
  -1   7   6       24.84       25.63      5.98 o 
   0   7   6        7.02       12.08      5.82 o 
   1   7   6       23.93       25.35      6.31 o 
   2   7   6      179.70      166.85      8.07 o 
   3   7   6      154.59      163.35      8.36 o 
   4   7   6       22.31       16.76      7.18 o 
   5   7   6      346.36      369.51     19.66 o 
   6   7   6      343.36      317.71     19.62 o 
   7   7   6        9.62       -3.78     11.96 o 
  -7   8   6       22.97       11.22      8.54 o 
  -6   8   6       13.23       14.76      7.44 o 
  -5   8   6        0.41       -2.54      8.08 o 
  -4   8   6       16.45       13.17      8.23 o 
  -3   8   6       28.35       21.43      8.16 o 
  -2   8   6      379.15      374.06     18.29 o 
  -1   8   6       74.06       72.26      9.42 o 
   0   8   6      113.03      147.85      9.25 o 
   1   8   6      111.51      125.10      9.07 o 
   2   8   6      247.76      241.54     10.55 o 
   3   8   6      404.02      399.96     12.47 o 
   4   8   6       49.93       57.49     12.18 o 
   5   8   6      170.98      181.77     16.42 o 
   6   8   6      242.13      267.75     19.51 o 
   7   8   6       14.39       -2.00     12.24 o 
  -6   9   6        0.11       -1.49      8.55 o 
  -5   9   6      156.54      163.90     13.77 o 
  -4   9   6       30.41       38.17     11.74 o 
  -3   9   6      155.31      143.63     14.95 o 
  -2   9   6       57.88       55.09     12.31 o 
  -1   9   6        0.23       -5.86      7.07 o 
   0   9   6        3.52        1.51      7.70 o 
   1   9   6        0.58       -3.32      5.92 o 
   2   9   6       16.27       11.55      6.72 o 
   3   9   6      466.76      471.05     14.10 o 
   4   9   6        1.30      -11.24      9.54 o 
   5   9   6      209.13      232.01     21.82 o 
   6   9   6       56.98       66.52     30.10 o 
  -6  10   6        3.81       -2.31     11.79 o 
  -5  10   6        7.25       -8.88     11.07 o 
  -4  10   6       11.77       10.37     11.65 o 
  -3  10   6      137.37      156.58     16.27 o 
  -2  10   6       25.75       18.64     11.64 o 
  -1  10   6        1.99       -8.01     10.80 o 
   0  10   6       42.34       39.86      9.51 o 
   1  10   6        2.40       -1.83      8.19 o 
   2  10   6        0.89       -0.52      6.64 o 
   3  10   6       22.83       -1.84     11.33 o 
   4  10   6        0.04        0.56     15.58 o 
   5  10   6       62.99       59.19     14.62 o 
  -5  11   6        3.91       18.62     13.00 o 
  -4  11   6       97.05      116.94     17.32 o 
  -3  11   6       45.17       33.66     13.45 o 
  -2  11   6        5.89        9.04     11.33 o 
  -1  11   6        4.10        9.24     12.37 o 
   0  11   6      125.70      136.41     12.65 o 
   1  11   6       75.17       73.01     11.46 o 
   2  11   6       18.35       14.71      9.57 o 
   3  11   6        9.78       12.93     12.94 o 
   4  11   6       33.07       52.74     20.34 o 
  -3  12   6        4.41        4.50     14.95 o 
  -2  12   6       24.95        8.73     13.72 o 
  -1  12   6        4.64       -2.94     12.78 o 
   0  12   6        3.36       -0.22     13.26 o 
   1  12   6        1.85       -4.27     11.66 o 
   2  12   6       30.39       21.22     11.36 o 
   3  12   6        0.81       19.50     14.83 o 
   0  13   6       43.33       57.65     17.13 o 
  -9   1   7      248.74      268.84     17.49 o 
  -8   1   7       90.25      119.51     13.53 o 
  -7   1   7      202.69      198.70     11.89 o 
  -6   1   7       28.37       23.84      6.93 o 
  -5   1   7      692.57      684.92     20.71 o 
  -4   1   7     1403.60     1402.44     58.08 o 
  -3   1   7      272.01      292.93      5.70 o 
  -2   1   7      179.83      178.90      5.93 o 
  -1   1   7      187.01      217.35      6.32 o 
   0   1   7        0.16        1.49      2.75 o 
   1   1   7      726.41      766.74     20.58 o 
   2   1   7      460.02      425.77      7.04 o 
   3   1   7      776.85      710.72     18.83 o 
   4   1   7      952.22      864.82     21.77 o 
   5   1   7     2419.90     2167.52     34.76 o 
   6   1   7     1592.46     1555.83     41.77 o 
   7   1   7      551.03      536.03     30.60 o 
   8   1   7        4.27      -14.81     10.84 o 
  -9   2   7       37.31       61.69     17.70 o 
  -8   2   7       23.43       28.85      8.84 o 
  -7   2   7       54.47       48.51      8.43 o 
  -6   2   7        0.04       -5.45      5.68 o 
  -5   2   7       40.28       49.59      7.47 o 
  -4   2   7      106.63      124.68      8.78 o 
  -3   2   7        0.03        2.57      2.63 o 
  -2   2   7        0.00       -0.43      3.20 o 
  -1   2   7      316.80      387.00      9.74 o 
   0   2   7      100.09      115.53      4.16 o 
   1   2   7      667.01      747.36      7.98 o 
   2   2   7      411.90      468.21      8.20 o 
   3   2   7      235.24      170.69      9.55 o 
   4   2   7        0.01       -5.28      7.24 o 
   5   2   7      398.01      403.68     20.32 o 
   6   2   7       41.47       45.27      8.82 o 
   7   2   7        6.10       -3.39     10.62 o 
   8   2   7       13.75       23.78     11.48 o 
  -8   3   7      107.83      129.63     12.12 o 
  -7   3   7        2.82       -6.65      6.61 o 
  -6   3   7        8.50        0.64      6.26 o 
  -5   3   7        6.67        5.72      5.86 o 
  -4   3   7      283.61      267.46     11.02 o 
  -3   3   7      281.71      293.13     10.18 o 
  -2   3   7     1148.79     1150.60     13.50 o 
  -1   3   7      387.20      409.34      8.81 o 
   0   3   7       14.98       24.83      3.23 o 
   1   3   7       46.98       55.87      3.65 o 
   2   3   7       86.48      112.48      5.28 o 
   3   3   7       80.15       78.23      6.03 o 
   4   3   7      605.13      557.58     14.91 o 
   5   3   7       96.32      111.15     10.03 o 
   6   3   7     2184.31     2194.15     47.89 o 
   7   3   7      122.32      153.86     16.20 o 
   8   3   7       16.66       -8.73     15.10 o 
  -8   4   7        0.13       -1.32      7.89 o 
  -7   4   7        4.27       -4.77      8.08 o 
  -6   4   7      220.35      195.28     11.66 o 
  -5   4   7      261.26      244.08     11.78 o 
  -4   4   7      192.51      200.51     10.78 o 
  -3   4   7        7.83        5.22      5.24 o 
  -2   4   7      297.06      314.57      8.74 o 
  -1   4   7      252.95      260.87      8.09 o 
   0   4   7        7.65        7.09      2.94 o 
   1   4   7       62.74       57.72      4.53 o 
   2   4   7       63.84       70.30      5.14 o 
   3   4   7       26.47       28.20      5.66 o 
   4   4   7       84.50       87.18      9.00 o 
   5   4   7      543.39      523.20     15.85 o 
   6   4   7       28.09       11.20     10.49 o 
   7   4   7       75.32       60.06     13.68 o 
   8   4   7        4.40       -0.55     13.00 o 
  -8   5   7       89.08       87.88     11.81 o 
  -7   5   7        0.26       -0.87      9.22 o 
  -6   5   7       72.81       95.61     10.37 o 
  -5   5   7      296.08      269.27     12.75 o 
  -4   5   7       10.64        3.14      6.22 o 
  -3   5   7      586.90      539.28     18.10 o 
  -2   5   7      146.12      150.83      7.60 o 
  -1   5   7       32.63       49.25      5.16 o 
   0   5   7      150.88      144.91      6.94 o 
   1   5   7       91.87      112.21      6.07 o 
   2   5   7      638.67      624.44     14.26 o 
   3   5   7      294.92      298.65     11.23 o 
   4   5   7       48.66       51.07      8.04 o 
   5   5   7     2261.41     2233.66     41.40 o 
   6   5   7      186.84      198.68     20.11 o 
   7   5   7       55.76       72.64     24.70 o 
   8   5   7      125.24      145.38     19.53 o 
  -8   6   7       39.92       43.39     11.11 o 
  -7   6   7      148.86      173.79     13.45 o 
  -6   6   7        0.00       -8.55      7.12 o 
  -5   6   7       27.04       12.24      7.34 o 
  -4   6   7       85.59       93.93     11.57 o 
  -3   6   7      542.35      503.04     14.93 o 
  -2   6   7        8.32        7.98      4.88 o 
  -1   6   7      290.04      278.82      8.75 o 
   0   6   7      900.89      847.55     18.42 o 
   1   6   7     1666.07     1570.10     42.77 o 
   2   6   7       81.73       74.58      6.37 o 
   3   6   7      585.52      565.61     19.76 o 
   4   6   7        0.20       -6.23      6.64 o 
   5   6   7      143.45      169.36     15.29 o 
   6   6   7       18.43       11.40     11.21 o 
   7   6   7        0.92      -22.91     11.46 o 
  -7   7   7        8.92       13.26     10.01 o 
  -6   7   7       22.66       24.44      7.81 o 
  -5   7   7      278.37      278.25     14.16 o 
  -4   7   7      175.89      178.64     11.98 o 
  -3   7   7        0.03        1.76      7.01 o 
  -2   7   7      318.63      309.16     13.50 o 
  -1   7   7       13.23        8.52      5.48 o 
   0   7   7      346.45      369.26     19.03 o 
   1   7   7      118.07      132.76      8.65 o 
   2   7   7      173.28      174.11      8.42 o 
   3   7   7       16.82       10.45      6.05 o 
   4   7   7        5.23        1.01      7.21 o 
   5   7   7      139.92      154.94     15.83 o 
   6   7   7       80.09       80.00     14.52 o 
   7   7   7       34.82       29.79     13.86 o 
  -7   8   7        3.99       -0.35      8.34 o 
  -6   8   7        3.17        1.26      8.42 o 
  -5   8   7        3.45       -1.87      7.85 o 
  -4   8   7      121.68      128.62     12.04 o 
  -3   8   7      578.94      546.18     17.09 o 
  -2   8   7        0.08       -2.96      8.46 o 
  -1   8   7      233.53      236.60     10.46 o 
   0   8   7      930.27      901.20     25.81 o 
   1   8   7       97.27       93.33      8.57 o 
   2   8   7       71.14       74.25      8.37 o 
   3   8   7       76.38       71.11      7.86 o 
   4   8   7      168.13      179.62     15.71 o 
   5   8   7       42.89       36.84     13.30 o 
   6   8   7        0.07      -14.16     11.82 o 
  -6   9   7        0.03       -8.25      8.78 o 
  -5   9   7       13.52        4.58      8.24 o 
  -4   9   7       99.67      103.02     14.40 o 
  -3   9   7        6.96        2.17      9.99 o 
  -2   9   7       46.23       37.64     11.84 o 
  -1   9   7      285.62      290.89     13.49 o 
   0   9   7      152.48      168.99     10.17 o 
   1   9   7      146.27      171.50     10.34 o 
   2   9   7       65.06       68.46      8.34 o 
   3   9   7       38.64       49.71      9.53 o 
   4   9   7       55.50       53.56     19.18 o 
   5   9   7        3.74      -11.77     10.77 o 
   6   9   7       21.69       34.61     13.82 o 
  -5  10   7       14.94        7.13     11.88 o 
  -4  10   7        5.20        0.48     11.74 o 
  -3  10   7       50.04       36.55     12.47 o 
  -2  10   7        0.53        3.02     11.48 o 
  -1  10   7      155.05      149.33     15.78 o 
   0  10   7       23.15       22.14      9.61 o 
   1  10   7      234.92      249.18     15.99 o 
   2  10   7        1.92        8.67      7.48 o 
   3  10   7       50.29       57.42     10.20 o 
   4  10   7        0.55       -3.07     15.77 o 
   5  10   7        1.24        5.32     18.99 o 
  -4  11   7       15.27       -0.35     12.50 o 
  -3  11   7       17.22       19.29     12.08 o 
  -2  11   7        4.39      -10.29     10.52 o 
  -1  11   7        4.29       -8.04     11.71 o 
   0  11   7       40.41       30.74     10.13 o 
   1  11   7        0.12       -1.68      9.97 o 
   2  11   7       16.26       32.32     11.05 o 
   3  11   7        1.35       11.32     13.06 o 
   4  11   7        1.39      -28.21     16.82 o 
  -3  12   7       41.73       43.85     16.09 o 
  -2  12   7       65.00       53.13     15.33 o 
  -1  12   7       70.92       93.21     27.34 o 
   0  12   7       45.48       76.79     15.83 o 
   1  12   7      326.33      345.67     18.02 o 
   2  12   7       24.64       19.62     11.36 o 
  -9   0   8       67.01       90.05     18.88 o 
  -8   0   8      112.19      104.28     18.58 o 
  -7   0   8      227.56      218.49     21.09 o 
  -6   0   8       22.07       30.49     11.61 o 
  -5   0   8      286.09      254.97     20.56 o 
  -4   0   8     1308.24     1229.94     22.40 o 
  -3   0   8       11.94        4.97      4.16 o 
  -2   0   8     1628.49     1659.74     31.05 o 
  -1   0   8      400.54      474.33     17.81 o 
   0   0   8     7315.91     7113.65     49.31 o 
   1   0   8     8316.32     8253.41    316.23 o 
   2   0   8      378.58      360.58      8.73 o 
   3   0   8      402.51      417.39     23.94 o 
   4   0   8      478.46      472.38     26.59 o 
   5   0   8       35.20       29.67     15.77 o 
   6   0   8      383.39      366.07     26.74 o 
   7   0   8       42.05       14.50     11.49 o 
   8   0   8       12.39        7.45     16.63 o 
  -9   1   8        3.26        3.81     10.40 o 
  -8   1   8        8.39        9.03      9.06 o 
  -7   1   8       30.59       21.68      9.39 o 
  -6   1   8       61.12       57.04      7.89 o 
  -5   1   8        0.66        1.01      5.29 o 
  -4   1   8      138.41      166.68      7.34 o 
  -3   1   8        2.41        5.46      3.08 o 
  -2   1   8      486.79      534.75      9.73 o 
  -1   1   8        1.89        7.40      3.50 o 
   0   1   8      270.00      275.16      7.23 o 
   1   1   8     1607.19     1611.60     44.77 o 
   2   1   8       87.99       76.69      4.52 o 
   3   1   8       39.91       41.37      9.40 o 
   4   1   8        8.32       12.30     10.02 o 
   5   1   8      195.90      188.04     12.06 o 
   6   1   8       33.72       39.59      9.00 o 
   7   1   8       44.55       33.16     12.46 o 
   8   1   8      112.55      117.96     17.16 o 
  -8   2   8       20.57       19.00      9.74 o 
  -7   2   8      146.79      149.30     11.58 o 
  -6   2   8        0.90       -7.17      8.60 o 
  -5   2   8       69.76       70.82      8.37 o 
  -4   2   8      140.81      123.03      7.22 o 
  -3   2   8      896.87      880.45     20.58 o 
  -2   2   8      204.12      203.53      7.20 o 
  -1   2   8       10.47       21.98      4.16 o 
   0   2   8     1711.44     1561.42     48.68 o 
   1   2   8     2758.40     2677.73     63.91 o 
   2   2   8     1475.59     1486.98     19.46 o 
   3   2   8       57.29       64.67      7.88 o 
   4   2   8       22.23       20.40      7.50 o 
   5   2   8      344.15      299.78     13.69 o 
   6   2   8        8.70        5.59     10.93 o 
   7   2   8      192.03      210.33     17.78 o 
   8   2   8       99.64       85.86     15.22 o 
  -8   3   8      125.79      115.38     12.01 o 
  -7   3   8        7.34        6.68      7.71 o 
  -6   3   8      123.89      125.38     10.51 o 
  -5   3   8       67.11       69.54      8.35 o 
  -4   3   8        4.64        0.66      5.76 o 
  -3   3   8       24.26       13.80      4.49 o 
  -2   3   8      409.74      347.61     10.33 o 
  -1   3   8      685.56      611.86     10.93 o 
   0   3   8     2538.88     2520.77     30.57 o 
   1   3   8       11.50        0.22      2.96 o 
   2   3   8     1867.37     1865.33     33.90 o 
   3   3   8      152.11      144.60      9.58 o 
   4   3   8      221.24      224.67     17.03 o 
   5   3   8        6.50       -1.97      6.84 o 
   6   3   8      280.63      293.08     18.67 o 
   7   3   8        6.50        1.57     11.46 o 
   8   3   8       15.60       -0.70     13.36 o 
  -8   4   8        4.77        3.77      8.52 o 
  -7   4   8        1.66        5.61      7.72 o 
  -6   4   8       31.43       44.37      8.71 o 
  -5   4   8       74.03       74.10      8.83 o 
  -4   4   8     1032.84      986.10     52.89 o 
  -3   4   8      348.81      342.77     11.95 o 
  -2   4   8      131.08      126.52      7.15 o 
  -1   4   8       21.94       16.61      4.94 o 
   0   4   8      411.22      426.12      6.99 o 
   1   4   8     2044.29     2053.21     30.94 o 
   2   4   8        8.67        7.52      4.29 o 
   3   4   8       20.30       24.23      6.88 o 
   4   4   8       48.62       48.37      8.06 o 
   5   4   8      111.73      136.62     11.07 o 
   6   4   8      233.56      273.44     18.14 o 
   7   4   8      145.04      166.35     21.46 o 
   8   4   8       12.69        7.13     13.88 o 
  -8   5   8       45.85       40.53     12.25 o 
  -7   5   8        5.52       -0.16      7.66 o 
  -6   5   8        0.46       -2.27      6.64 o 
  -5   5   8      408.04      388.72     14.46 o 
  -4   5   8       37.80       51.58      9.57 o 
  -3   5   8        1.68        3.31      5.86 o 
  -2   5   8      343.91      328.68      9.92 o 
  -1   5   8      106.28      134.70      7.05 o 
   0   5   8       39.37       37.58      5.13 o 
   1   5   8      607.00      615.74     10.42 o 
   2   5   8       86.72      101.11      6.39 o 
   3   5   8       82.40       95.68      8.96 o 
   4   5   8        0.55       -4.12      6.44 o 
   5   5   8      828.63      814.94     19.82 o 
   6   5   8      151.36      176.99     16.97 o 
   7   5   8       92.98      112.91     16.03 o 
  -7   6   8      130.88      156.87     13.07 o 
  -6   6   8       17.49       14.94      8.49 o 
  -5   6   8      268.15      272.29     16.70 o 
  -4   6   8      163.25      160.34     13.64 o 
  -3   6   8      342.02      339.58     16.77 o 
  -2   6   8      413.59      396.67     11.95 o 
  -1   6   8      183.20      185.66      8.02 o 
   0   6   8      415.78      403.39     11.98 o 
   1   6   8      826.16      802.00     15.74 o 
   2   6   8      831.33      800.56     16.48 o 
   3   6   8      164.09      178.72     10.84 o 
   4   6   8       50.11       66.31      9.13 o 
   5   6   8        2.40       -3.52     11.59 o 
   6   6   8      146.99      153.04     16.41 o 
   7   6   8      109.93      108.46     17.20 o 
  -7   7   8       90.50      118.51      9.90 o 
  -6   7   8       11.88        9.18      6.57 o 
  -5   7   8       94.66      115.68     11.65 o 
  -4   7   8       35.37       34.35      8.27 o 
  -3   7   8      522.55      470.48     15.51 o 
  -2   7   8      371.52      371.31     13.72 o 
  -1   7   8      117.56      122.23      8.54 o 
   0   7   8      211.83      218.97      9.90 o 
   1   7   8      254.18      253.15     10.59 o 
   2   7   8     1874.96     1769.30     67.00 o 
   3   7   8      436.61      439.78     14.48 o 
   4   7   8     1724.56     1694.59     27.34 o 
   5   7   8       58.14       36.92     12.12 o 
   6   7   8      281.45      259.45     19.90 o 
   7   7   8      129.42      156.59     27.33 o 
  -7   8   8        3.22      -10.97      9.19 o 
  -6   8   8       58.85       64.59     11.44 o 
  -5   8   8        1.23       -7.18      7.66 o 
  -4   8   8      170.33      188.42     13.24 o 
  -3   8   8      210.69      192.17     12.60 o 
  -2   8   8       41.38       52.16     14.98 o 
  -1   8   8      406.44      392.46     12.17 o 
   0   8   8      643.13      623.95     14.70 o 
   1   8   8      218.18      236.18     10.67 o 
   2   8   8      152.26      156.97     10.17 o 
   3   8   8       74.26       74.40     11.81 o 
   4   8   8        4.69       -2.07     10.79 o 
   5   8   8       54.63       72.77     13.68 o 
   6   8   8       81.71       92.99     22.53 o 
  -6   9   8        0.84       -7.89      9.50 o 
  -5   9   8       95.37       79.66     14.62 o 
  -4   9   8       21.36       23.14      8.79 o 
  -3   9   8        8.17        1.23     10.70 o 
  -2   9   8       78.31       91.48     13.68 o 
  -1   9   8        0.01       -4.02     10.88 o 
   0   9   8      307.01      311.06     16.34 o 
   1   9   8      731.35      712.69     24.30 o 
   2   9   8        6.23        9.26      7.72 o 
   3   9   8       94.42       96.63     16.22 o 
   4   9   8       13.82        3.26     16.74 o 
   5   9   8      141.59      186.84     27.46 o 
  -5  10   8        3.47       -0.42     11.59 o 
  -4  10   8      129.43      101.77     15.88 o 
  -3  10   8      117.88      118.60     15.98 o 
  -2  10   8        0.71      -17.73     10.13 o 
  -1  10   8        9.99        6.55     11.39 o 
   0  10   8       69.35       77.06     10.85 o 
   1  10   8       88.15      103.05      9.92 o 
   2  10   8       43.44       55.14     10.13 o 
   3  10   8        9.58       -4.19     13.93 o 
   4  10   8        1.42      -11.35     15.99 o 
  -4  11   8       11.20        1.36     12.80 o 
  -3  11   8       47.44       57.60     14.41 o 
  -2  11   8        7.63        1.94     12.11 o 
  -1  11   8        0.01      -12.08     16.72 o 
   0  11   8       34.61       18.64     13.18 o 
   1  11   8        4.51      -15.17      9.11 o 
   2  11   8      112.02      104.58     12.28 o 
   3  11   8       23.95       28.17     19.03 o 
  -2  12   8        0.00        7.32     13.79 o 
  -1  12   8        1.70        4.94     13.64 o 
   0  12   8        6.11        6.50     13.28 o 
   1  12   8        1.45       -4.97     10.12 o 
   2  12   8       36.11       36.33     14.65 o 
  -8   1   9      178.02      190.01     15.38 o 
  -7   1   9        0.30        0.32      8.13 o 
  -6   1   9        0.30      -10.03      6.15 o 
  -5   1   9       25.12       19.62      7.91 o 
  -4   1   9       35.05       41.83      5.70 o 
  -3   1   9       71.96       88.00      6.12 o 
  -2   1   9       97.03      114.51      6.46 o 
  -1   1   9      904.26      954.20     13.04 o 
   0   1   9     1247.10     1132.78     37.15 o 
   1   1   9     6687.56     6599.36    143.97 o 
   2   1   9     3905.00     3704.52     40.46 o 
   3   1   9     1354.24     1306.97     26.95 o 
   4   1   9       50.27       41.69     11.31 o 
   5   1   9      863.60      792.62     19.45 o 
   6   1   9       82.31       88.03     11.11 o 
   7   1   9       23.81       14.20     12.19 o 
   8   1   9        2.32       -3.15     10.82 o 
  -8   2   9       18.39       10.78     21.05 o 
  -7   2   9        0.03       -7.26      8.01 o 
  -6   2   9       21.24       19.86      8.58 o 
  -5   2   9        1.06        2.04      5.91 o 
  -4   2   9       43.95       42.78      5.75 o 
  -3   2   9      150.49      154.94      7.21 o 
  -2   2   9      517.28      524.29     10.69 o 
  -1   2   9       49.24       50.37      5.11 o 
   0   2   9      675.80      705.73     11.50 o 
   1   2   9      150.84      161.43      6.57 o 
   2   2   9      568.56      568.10     12.09 o 
   3   2   9       66.04       94.85      8.72 o 
   4   2   9       58.92       79.17      9.46 o 
   5   2   9       32.31       35.39      8.72 o 
   6   2   9        0.60      -12.77      8.35 o 
   7   2   9       74.50       78.92     14.15 o 
   8   2   9       53.24       54.73     21.31 o 
  -8   3   9       51.04       55.82     12.19 o 
  -7   3   9        0.05       -2.33      8.38 o 
  -6   3   9        8.02        4.64      6.91 o 
  -5   3   9       43.46       42.98      7.79 o 
  -4   3   9      387.37      395.55     12.88 o 
  -3   3   9       13.31       17.45      5.95 o 
  -2   3   9       31.80       23.77      5.02 o 
  -1   3   9       96.76      114.51      6.79 o 
   0   3   9     1035.67     1038.64     14.09 o 
   1   3   9     1979.14     1901.77     14.55 o 
   2   3   9     3376.55     3372.50     42.71 o 
   3   3   9      163.97      176.23     10.50 o 
   4   3   9      715.25      700.64     17.45 o 
   5   3   9      338.71      364.37     14.64 o 
   6   3   9       72.97      121.24     14.34 o 
   7   3   9        8.21       17.77     13.05 o 
  -8   4   9       39.19       35.30     24.24 o 
  -7   4   9        4.15       10.84      7.94 o 
  -6   4   9        0.02       -9.67      6.55 o 
  -5   4   9      197.81      188.09     10.82 o 
  -4   4   9      916.36      860.42     18.39 o 
  -3   4   9       29.27       33.58      6.62 o 
  -2   4   9       17.49       26.31      5.48 o 
  -1   4   9        4.25        4.41      4.66 o 
   0   4   9      401.34      423.10      9.40 o 
   1   4   9      248.56      279.73      7.15 o 
   2   4   9     1092.67     1043.07     21.44 o 
   3   4   9        3.31       -4.70      6.45 o 
   4   4   9       33.60       35.19      7.59 o 
   5   4   9       20.36       18.52      7.97 o 
   6   4   9       45.09       29.84     12.26 o 
   7   4   9       39.07       11.77     13.92 o 
  -8   5   9       19.54       24.41     10.43 o 
  -7   5   9        0.01       -9.82      9.43 o 
  -6   5   9        4.54       -5.74      6.76 o 
  -5   5   9        0.26       -3.82     13.47 o 
  -4   5   9       27.21       20.99     13.22 o 
  -3   5   9       69.37       76.91      8.40 o 
  -2   5   9       53.07       61.17      6.52 o 
  -1   5   9        0.85        1.86      4.59 o 
   0   5   9      776.02      758.63     12.39 o 
   1   5   9     1353.74     1278.74     17.12 o 
   2   5   9      136.00      145.39      8.75 o 
   3   5   9      985.25      977.44     19.77 o 
   4   5   9      308.67      308.80     13.56 o 
   5   5   9      151.01      160.54     12.12 o 
   6   5   9       49.06       39.30     13.20 o 
   7   5   9       20.35        2.23     13.08 o 
  -7   6   9       20.67       14.52      9.17 o 
  -6   6   9       72.33       66.65     11.98 o 
  -5   6   9      126.77      136.05     14.46 o 
  -4   6   9      387.75      392.99     18.34 o 
  -3   6   9      404.68      378.74     16.74 o 
  -2   6   9       19.66       20.21      6.14 o 
  -1   6   9      100.46      104.31      7.00 o 
   0   6   9       35.18       35.48      6.54 o 
   1   6   9       60.24       66.86      7.20 o 
   2   6   9      312.44      322.38     13.18 o 
   3   6   9       41.42       39.11     10.41 o 
   4   6   9      187.11      199.50     14.03 o 
   5   6   9        6.72       16.90     10.79 o 
   6   6   9       49.39       42.07     13.40 o 
   7   6   9       26.63       18.79     15.83 o 
  -7   7   9       10.91        0.21     15.23 o 
  -6   7   9        1.29       -2.13     12.68 o 
  -5   7   9      139.23      171.22     11.43 o 
  -4   7   9      153.96      169.72     12.18 o 
  -3   7   9        0.05        3.21      6.94 o 
  -2   7   9      101.41       97.06      8.40 o 
  -1   7   9        7.56        2.78      5.22 o 
   0   7   9      113.35      134.35      9.14 o 
   1   7   9      449.31      461.67     13.10 o 
   2   7   9      249.62      254.03     12.70 o 
   3   7   9       76.31       92.28     19.48 o 
   4   7   9      302.93      269.29     27.72 o 
   5   7   9       15.26        3.06     11.16 o 
   6   7   9       72.02       51.49     14.45 o 
  -6   8   9       54.73       48.58     11.01 o 
  -5   8   9      164.02      182.89     14.24 o 
  -4   8   9      187.55      186.69     13.59 o 
  -3   8   9      507.75      499.88     17.04 o 
  -2   8   9      140.14      130.99      9.62 o 
  -1   8   9        4.62       -4.05      5.90 o 
   0   8   9      100.32       90.22      8.54 o 
   1   8   9        0.77        6.82      6.55 o 
   2   8   9        1.22      -11.81      6.93 o 
   3   8   9        8.32       13.04     10.02 o 
   4   8   9       13.05       12.03     17.94 o 
   5   8   9      136.10      142.75     25.88 o 
   6   8   9      123.29      156.05     27.53 o 
  -6   9   9        4.97       -2.55      9.45 o 
  -5   9   9       90.79       80.47     11.73 o 
  -4   9   9       17.18       -8.80      8.70 o 
  -3   9   9      279.06      221.67     16.25 o 
  -2   9   9        3.95       10.29     10.40 o 
  -1   9   9       37.25       49.07      9.52 o 
   0   9   9       72.75       63.44      8.49 o 
   1   9   9       16.56        9.13      7.31 o 
   2   9   9      172.74      189.95     13.05 o 
   3   9   9      107.66      124.48     14.71 o 
   4   9   9       63.62       31.24     18.95 o 
   5   9   9        5.27       11.80     18.43 o 
  -5  10   9        0.61        8.27     11.49 o 
  -4  10   9      435.07      466.17     41.07 o 
  -3  10   9       15.24        4.60     11.49 o 
  -2  10   9      128.19      105.51     15.64 o 
  -1  10   9       15.99        1.50     13.62 o 
   0  10   9       14.64       15.88      7.37 o 
   1  10   9       15.39       16.86      7.89 o 
   2  10   9        0.88      -11.30      8.36 o 
   3  10   9       37.46       28.43     11.53 o 
   4  10   9       24.75       -7.72     18.05 o 
  -3  11   9       29.55       16.94     12.97 o 
  -2  11   9        3.30        7.68     11.36 o 
  -1  11   9        6.16       27.43     14.35 o 
   0  11   9        7.99        1.63     12.26 o 
   1  11   9       15.82       22.34      8.76 o 
   2  11   9        0.30      -12.36     13.22 o 
   3  11   9        2.22       17.94     17.83 o 
  -1  12   9       32.23       40.25     15.36 o 
   0  12   9       17.16       20.95     14.77 o 
   1  12   9        1.29        2.63     11.41 o 
  -8   0  10      340.55      293.33     25.88 o 
  -7   0  10       29.18       24.24     13.56 o 
  -6   0  10       61.08       72.67     15.99 o 
  -5   0  10       92.95      103.16     16.56 o 
  -4   0  10     3599.96     3337.02     60.31 o 
  -3   0  10     1983.03     1965.54     29.61 o 
  -2   0  10      594.18      628.94     16.83 o 
  -1   0  10      953.70      923.72     39.63 o 
   0   0  10       63.45       76.61      8.23 o 
   1   0  10        7.08       14.42      6.06 o 
   2   0  10      149.30      188.11     21.05 o 
   3   0  10      743.21      717.72     31.76 o 
   4   0  10      616.95      515.64     29.63 o 
   5   0  10      129.97      117.13     20.53 o 
   6   0  10      590.16      528.30     33.45 o 
   7   0  10       73.40       81.06     14.26 o 
  -8   1  10       51.78       35.19     11.75 o 
  -7   1  10       61.01       42.86     11.01 o 
  -6   1  10       66.77       57.80     18.62 o 
  -5   1  10      280.59      259.04     15.15 o 
  -4   1  10        0.89        2.43      5.07 o 
  -3   1  10      360.54      345.25      9.55 o 
  -2   1  10      571.08      541.74     11.17 o 
  -1   1  10      375.66      373.67      9.47 o 
   0   1  10       57.67       62.71      5.68 o 
   1   1  10        6.52       -0.17      3.79 o 
   2   1  10      236.55      242.33     20.60 o 
   3   1  10       76.79       62.37     11.52 o 
   4   1  10      502.92      472.75     29.22 o 
   5   1  10        0.01       -0.78      7.57 o 
   6   1  10        7.60       -0.12      9.20 o 
   7   1  10       47.26       73.84     11.62 o 
  -8   2  10        8.49       11.42     13.13 o 
  -7   2  10       12.53        6.18      9.47 o 
  -6   2  10      243.73      219.98     16.65 o 
  -5   2  10      814.07      746.84     22.75 o 
  -4   2  10       29.83       23.38      6.33 o 
  -3   2  10     1612.33     1554.42     26.85 o 
  -2   2  10       60.75       51.11      5.87 o 
  -1   2  10      262.98      263.10     11.87 o 
   0   2  10      928.97      932.51     17.18 o 
   1   2  10       74.07       89.35      6.13 o 
   2   2  10      270.55      261.60     27.44 o 
   3   2  10        3.80       -2.38      7.59 o 
   4   2  10        6.80        2.35      7.05 o 
   5   2  10      242.89      253.59     21.52 o 
   6   2  10      272.89      271.47     15.18 o 
   7   2  10       22.36       21.02     12.17 o 
  -8   3  10       72.81       72.82     13.93 o 
  -7   3  10       56.10       46.20     10.50 o 
  -6   3  10        2.59       -7.68      7.66 o 
  -5   3  10      198.00      228.34     14.53 o 
  -4   3  10       91.84       99.93      9.04 o 
  -3   3  10       80.60       97.38      8.43 o 
  -2   3  10      292.23      294.09      9.50 o 
  -1   3  10      123.29      135.80      7.78 o 
   0   3  10      299.11      320.02      9.47 o 
   1   3  10      983.69      990.40     12.45 o 
   2   3  10       19.53       20.49      7.79 o 
   3   3  10        9.15        8.88      6.95 o 
   4   3  10      360.20      332.18     13.97 o 
   5   3  10       31.01       42.33      9.29 o 
   6   3  10        8.50        1.42      8.28 o 
   7   3  10       47.91       79.82     15.46 o 
  -8   4  10       49.80       75.17     14.05 o 
  -7   4  10        5.36        4.08      9.91 o 
  -6   4  10        3.91        2.28      7.26 o 
  -5   4  10       47.49       55.49     10.72 o 
  -4   4  10      246.59      246.35     11.51 o 
  -3   4  10      850.12      836.00     18.06 o 
  -2   4  10      107.01       97.51      7.36 o 
  -1   4  10        0.01       -3.17      4.71 o 
   0   4  10       37.16       40.59      6.03 o 
   1   4  10      328.25      323.33      8.73 o 
   2   4  10     1735.19     1666.64     98.74 o 
   3   4  10        5.42       11.94      7.05 o 
   4   4  10      671.61      653.93     17.72 o 
   5   4  10       68.63       89.81     13.72 o 
   6   4  10      107.66      121.54     15.67 o 
   7   4  10      237.50      267.82     21.46 o 
  -7   5  10       12.54        8.29      8.71 o 
  -6   5  10        1.30       -1.71      8.86 o 
  -5   5  10       43.53       41.68     10.58 o 
  -4   5  10        0.38       -0.75      6.31 o 
  -3   5  10      154.11      148.59     10.69 o 
  -2   5  10      150.62      144.96     10.04 o 
  -1   5  10       63.61       70.85      5.69 o 
   0   5  10       13.96       12.64      5.62 o 
   1   5  10     1883.41     1751.21     32.84 o 
   2   5  10       43.56       47.01     10.83 o 
   3   5  10     1094.34     1045.37     26.37 o 
   4   5  10      148.99      167.01     11.85 o 
   5   5  10        4.50        0.39     10.25 o 
   6   5  10      156.61      170.70     26.15 o 
   7   5  10       38.09       38.85     15.46 o 
  -7   6  10       30.07       32.53     12.73 o 
  -6   6  10       50.20       48.95     12.32 o 
  -5   6  10       66.41       85.18     14.98 o 
  -4   6  10      881.76      877.87     26.26 o 
  -3   6  10      141.73      168.24     11.02 o 
  -2   6  10      108.84      122.66      8.72 o 
  -1   6  10       26.68       28.74      5.78 o 
   0   6  10      333.65      335.45      9.91 o 
   1   6  10      872.25      894.24     24.13 o 
   2   6  10       19.40       23.95      9.82 o 
   3   6  10      290.26      279.24     18.93 o 
   4   6  10       30.89       32.70     15.19 o 
   5   6  10      201.24      219.97     14.60 o 
   6   6  10       67.04       80.92     15.42 o 
  -7   7  10        0.74      -16.17     10.26 o 
  -6   7  10       20.02        4.51     10.45 o 
  -5   7  10        2.37        1.51      9.19 o 
  -4   7  10      474.68      480.39     17.52 o 
  -3   7  10      169.06      169.28      9.82 o 
  -2   7  10       48.34       66.64      8.03 o 
  -1   7  10      334.65      327.87     10.95 o 
   0   7  10      500.25      471.51     13.04 o 
   1   7  10      256.48      259.71     12.79 o 
   2   7  10      431.47      435.69     19.48 o 
   3   7  10       21.08       21.18     12.19 o 
   4   7  10       37.29       32.17     11.44 o 
   5   7  10       81.60      110.72     23.94 o 
   6   7  10        0.00      -34.80     19.29 o 
  -6   8  10       15.23        1.98      9.16 o 
  -5   8  10        5.67        1.92      7.98 o 
  -4   8  10       87.75      118.74     12.40 o 
  -3   8  10      561.98      539.78     20.11 o 
  -2   8  10        5.80        3.60      6.59 o 
  -1   8  10      184.75      177.08     12.07 o 
   0   8  10       38.33       61.76      9.09 o 
   1   8  10      318.93      304.15     12.15 o 
   2   8  10       28.40       27.62     10.91 o 
   3   8  10        5.75        7.36     10.58 o 
   4   8  10        4.22      -11.96      9.93 o 
   5   8  10       12.40      -11.91     17.42 o 
  -5   9  10       54.06       52.91     11.28 o 
  -4   9  10        0.02       -8.40      8.69 o 
  -3   9  10      123.54      128.25     12.81 o 
  -2   9  10       56.45       70.51     12.68 o 
  -1   9  10       67.42       65.60     10.17 o 
   0   9  10        2.12       -2.61      6.78 o 
   1   9  10      392.47      392.63     23.89 o 
   2   9  10       10.82        0.01     10.02 o 
   3   9  10      148.88      154.52     16.91 o 
   4   9  10       10.89        8.13     18.54 o 
   5   9  10       77.38       87.65     24.35 o 
  -4  10  10       95.69       98.57     16.53 o 
  -3  10  10       25.97       28.76     12.62 o 
  -2  10  10       83.42       52.85     13.51 o 
  -1  10  10       31.68       25.59     12.13 o 
   0  10  10        1.30       -9.33      8.38 o 
   1  10  10        8.13       -0.87      8.77 o 
   2  10  10       27.80        6.23     11.09 o 
   3  10  10      242.88      260.61     27.34 o 
   4  10  10       28.20      -11.42     21.54 o 
  -3  11  10       27.32       27.36     20.28 o 
  -2  11  10        5.17        2.03     12.11 o 
  -1  11  10        2.22      -10.99     11.15 o 
   0  11  10      177.65      200.24     24.95 o 
   1  11  10       36.57       43.22     11.21 o 
   2  11  10       42.46       44.85     19.78 o 
  -8   1  11       40.52       37.06     11.76 o 
  -7   1  11       15.49       16.91      9.93 o 
  -6   1  11      141.59      140.05     13.59 o 
  -5   1  11       93.07      110.09     12.22 o 
  -4   1  11     1406.05     1360.63     45.41 o 
  -3   1  11     1332.59     1246.35     29.51 o 
  -2   1  11     1268.46     1264.49     16.82 o 
  -1   1  11      913.16      901.16     23.24 o 
   0   1  11     2329.09     2225.81     50.04 o 
   1   1  11     1888.16     1784.23     75.46 o 
   2   1  11     1026.48      932.66     24.40 o 
   3   1  11        7.74        0.19     10.73 o 
   4   1  11      105.80       99.59     14.11 o 
   5   1  11       54.22       37.85      9.52 o 
   6   1  11       28.73       31.19      9.99 o 
   7   1  11       26.38       28.84     10.95 o 
  -8   2  11       24.44       35.82     12.00 o 
  -7   2  11       13.51        9.87      9.99 o 
  -6   2  11      155.13      165.77     15.07 o 
  -5   2  11      194.46      190.17     13.57 o 
  -4   2  11       67.54       69.54      8.20 o 
  -3   2  11      168.63      161.94      9.76 o 
  -2   2  11       40.68       60.96      6.36 o 
  -1   2  11      328.83      314.44      9.76 o 
   0   2  11      743.85      722.32     16.59 o 
   1   2  11       34.57       35.17     10.21 o 
   2   2  11      562.01      537.00     20.28 o 
   3   2  11       21.63       17.61      7.15 o 
   4   2  11        5.16       -7.54      6.95 o 
   5   2  11      105.14      105.52     11.49 o 
   6   2  11        1.51       -7.26      8.71 o 
   7   2  11       11.35       12.85     15.47 o 
  -8   3  11        0.03       11.58     12.66 o 
  -7   3  11        1.71      -13.93      9.67 o 
  -6   3  11        3.35       -0.73      8.72 o 
  -5   3  11       47.59       46.42      9.88 o 
  -4   3  11      191.97      184.27     10.77 o 
  -3   3  11      579.92      587.12     15.74 o 
  -2   3  11      437.07      410.81     11.09 o 
  -1   3  11      117.13      130.37      7.86 o 
   0   3  11      759.09      739.23     13.44 o 
   1   3  11      461.99      447.34     10.95 o 
   2   3  11      809.27      828.00     49.63 o 
   3   3  11      135.00      118.27     10.34 o 
   4   3  11        9.97        3.80      7.37 o 
   5   3  11       30.45       32.27      9.34 o 
   6   3  11       52.98       43.14     10.70 o 
   7   3  11       24.07       20.32     13.68 o 
  -7   4  11        0.36        3.41      9.75 o 
  -6   4  11       34.18       24.44     14.72 o 
  -5   4  11       18.43       12.88      9.12 o 
  -4   4  11       14.91        5.57      6.43 o 
  -3   4  11       16.46       17.70      6.39 o 
  -2   4  11        7.39        5.15      5.40 o 
  -1   4  11       54.52       41.71      6.57 o 
   0   4  11      189.36      207.06      9.17 o 
   1   4  11        1.83        3.83      5.31 o 
   2   4  11      194.68      185.87     15.13 o 
   3   4  11      124.99      143.11     14.67 o 
   4   4  11        7.30       -1.48      7.29 o 
   5   4  11       23.46       19.45      9.01 o 
   6   4  11       44.72       48.09     11.16 o 
   7   4  11       50.23       42.38     15.63 o 
  -7   5  11        6.60        1.99     11.01 o 
  -6   5  11        0.03       -1.29      9.56 o 
  -5   5  11        9.23       -4.34     13.13 o 
  -4   5  11      263.55      247.92     12.83 o 
  -3   5  11      144.03      156.56     10.42 o 
  -2   5  11      328.12      340.43     13.14 o 
  -1   5  11      252.84      253.33     11.26 o 
   0   5  11      299.22      302.78      9.41 o 
   1   5  11      374.71      395.13     13.87 o 
   2   5  11      158.14      167.88     14.69 o 
   3   5  11       16.74       18.38     10.11 o 
   4   5  11       16.33       21.94     10.98 o 
   5   5  11        1.77      -11.71     10.93 o 
   6   5  11       56.19       42.75     13.95 o 
  -7   6  11       62.50       85.67     14.96 o 
  -6   6  11        3.68        8.50     12.79 o 
  -5   6  11       28.65       35.86     11.36 o 
  -4   6  11      302.08      280.84     17.13 o 
  -3   6  11       61.85       70.49     11.38 o 
  -2   6  11       48.89       60.75      7.36 o 
  -1   6  11      481.70      434.56     11.31 o 
   0   6  11       63.17       63.83      6.55 o 
   1   6  11       51.04       46.57      8.36 o 
   2   6  11        0.14       -3.22      8.70 o 
   3   6  11       17.56       22.09     10.88 o 
   4   6  11        4.60       -2.12     10.37 o 
   5   6  11       98.09       91.74     15.18 o 
   6   6  11       49.29       42.89     22.96 o 
  -6   7  11        0.69      -10.47     11.41 o 
  -5   7  11       22.62       18.70     10.75 o 
  -4   7  11       13.07       16.91      6.68 o 
  -3   7  11      151.20      167.62     10.29 o 
  -2   7  11      289.69      261.66     16.63 o 
  -1   7  11       14.46       13.62      6.36 o 
   0   7  11       47.55       43.68      7.49 o 
   1   7  11      350.71      323.66     14.22 o 
   2   7  11        1.11        2.35      9.83 o 
   3   7  11      169.80      194.22     17.53 o 
   4   7  11       13.26       -7.23     11.17 o 
   5   7  11       33.28       30.04     19.89 o 
  -6   8  11        0.05       -2.29      9.34 o 
  -5   8  11      146.07      136.45     13.67 o 
  -4   8  11       37.63       27.32      9.75 o 
  -3   8  11        8.51       -2.54      7.73 o 
  -2   8  11        8.69        8.28      7.01 o 
  -1   8  11        0.04      -13.53      6.77 o 
   0   8  11       75.99       78.76      8.60 o 
   1   8  11       46.01       37.94     10.21 o 
   2   8  11       96.33      116.46     20.70 o 
   3   8  11       57.34       89.87     19.70 o 
   4   8  11        0.29      -15.75     11.00 o 
   5   8  11        8.25       25.21     21.65 o 
  -5   9  11        0.01       -2.95      9.10 o 
  -4   9  11       22.59       12.42     10.03 o 
  -3   9  11        0.54        5.51      8.42 o 
  -2   9  11        4.21       -1.34      8.13 o 
  -1   9  11        3.81       -1.55      8.06 o 
   0   9  11       39.23       31.95      8.25 o 
   1   9  11       66.96       73.29     10.84 o 
   2   9  11        5.91       -2.79     10.63 o 
   3   9  11      205.33      212.19     18.19 o 
   4   9  11       66.65       68.24     14.07 o 
  -4  10  11       72.04       56.42     14.64 o 
  -3  10  11        1.18       -5.06     11.42 o 
  -2  10  11        5.30       -2.60     11.12 o 
  -1  10  11        1.48        1.24      8.62 o 
   0  10  11        0.40        2.37      8.66 o 
   1  10  11       14.25        4.58      9.83 o 
   2  10  11       74.22       92.88     14.88 o 
   3  10  11        5.46        8.85     12.74 o 
  -2  11  11       18.43       17.86     13.73 o 
  -1  11  11        9.47       -7.21     12.20 o 
   0  11  11        0.57       -4.27      9.86 o 
   1  11  11        5.06       -0.98     11.00 o 
  -8   0  12      100.08      106.90     21.54 o 
  -7   0  12        0.69       18.35     14.31 o 
  -6   0  12      583.70      513.47     30.72 o 
  -5   0  12       14.63        2.51     10.53 o 
  -4   0  12      324.10      351.84     23.67 o 
  -3   0  12      162.61      165.62     12.08 o 
  -2   0  12      512.93      524.32     17.40 o 
  -1   0  12      137.43      138.77     11.48 o 
   0   0  12      320.71      325.58     18.09 o 
   1   0  12     1018.34      988.77     35.66 o 
   2   0  12      447.94      415.37     27.76 o 
   3   0  12      483.30      441.66     28.92 o 
   4   0  12       11.03       17.79     16.67 o 
   5   0  12       26.62       -0.15     17.34 o 
   6   0  12        3.62       -6.14     19.14 o 
   7   0  12       38.87       49.90     14.51 o 
  -7   1  12      110.43      122.15     17.27 o 
  -6   1  12       22.11       16.83      9.32 o 
  -5   1  12       54.46       63.29     11.95 o 
  -4   1  12       71.84       87.08     11.87 o 
  -3   1  12        2.46        3.73      5.02 o 
  -2   1  12       72.51       83.29      7.09 o 
  -1   1  12       21.07       17.91      5.23 o 
   0   1  12      188.09      194.97      8.63 o 
   1   1  12      512.42      505.09     19.76 o 
   2   1  12       57.32       61.04     12.43 o 
   3   1  12       44.46       55.36     12.74 o 
   4   1  12        7.29       -6.25     10.91 o 
   5   1  12        1.46       -2.66      8.33 o 
   6   1  12        9.35       -3.07      9.09 o 
   7   1  12        0.14      -23.32     12.60 o 
  -7   2  12       44.06       42.59     11.61 o 
  -6   2  12       70.85       87.48     12.39 o 
  -5   2  12       16.34       11.19      8.06 o 
  -4   2  12      656.43      640.97     16.70 o 
  -3   2  12       27.94       27.46      6.89 o 
  -2   2  12        0.00       -2.15      4.97 o 
  -1   2  12      514.59      498.24     12.13 o 
   0   2  12       13.67        3.70      5.05 o 
   1   2  12     1875.00     1751.36     32.21 o 
   2   2  12       10.66       17.10     20.56 o 
   3   2  12     1145.56     1031.45     21.03 o 
   4   2  12      218.69      198.06     12.79 o 
   5   2  12       17.12       -0.10      8.33 o 
   6   2  12      132.34      149.60     13.74 o 
   7   2  12       28.39       22.10     13.79 o 
  -7   3  12        1.46       -2.10     14.18 o 
  -6   3  12       58.47       68.71     12.79 o 
  -5   3  12       10.50       -9.17      7.81 o 
  -4   3  12       80.94       79.66      8.53 o 
  -3   3  12      460.02      445.24     14.46 o 
  -2   3  12       27.01       21.40      5.79 o 
  -1   3  12      180.59      199.60      9.31 o 
   0   3  12        1.52       -0.79      5.07 o 
   1   3  12       35.04       25.21     10.56 o 
   2   3  12      464.38      420.67     18.71 o 
   3   3  12       16.13       19.06     10.96 o 
   4   3  12      145.13      150.83     11.85 o 
   5   3  12       59.36       65.58     10.49 o 
   6   3  12       83.60       78.02     11.87 o 
  -7   4  12       10.17       13.46     11.95 o 
  -6   4  12        0.31        0.74      9.57 o 
  -5   4  12      125.60      118.06     13.33 o 
  -4   4  12       67.20       75.54     11.37 o 
  -3   4  12       79.63       70.88      8.65 o 
  -2   4  12        0.05       -0.88      5.57 o 
  -1   4  12        2.28       -1.71      5.33 o 
   0   4  12      607.24      566.81     16.57 o 
   1   4  12      438.94      431.72     20.58 o 
   2   4  12      274.41      277.44     16.97 o 
   3   4  12        1.87        5.84     10.23 o 
   4   4  12        7.36        9.99     10.24 o 
   5   4  12       45.32       57.82     13.70 o 
   6   4  12       35.89       53.15     11.42 o 
  -7   5  12        0.67        2.34     11.70 o 
  -6   5  12        0.06       -0.22      8.90 o 
  -5   5  12      164.94      173.98     15.10 o 
  -4   5  12      113.89      120.35     11.04 o 
  -3   5  12      153.83      173.78     11.50 o 
  -2   5  12      124.08      130.18     10.07 o 
  -1   5  12       46.42       64.02      7.56 o 
   0   5  12      620.59      611.01     12.48 o 
   1   5  12      141.12      157.27     14.71 o 
   2   5  12      153.50      166.82     15.48 o 
   3   5  12       97.85      103.67     14.20 o 
   4   5  12      161.61      167.03     17.19 o 
   5   5  12        7.42       15.81     22.70 o 
   6   5  12        8.73      -18.35     19.18 o 
  -6   6  12       16.99       19.90     11.78 o 
  -5   6  12       54.90       40.33     12.15 o 
  -4   6  12      107.15      137.89     12.12 o 
  -3   6  12        3.20        2.21      7.09 o 
  -2   6  12        8.84        9.90      6.15 o 
  -1   6  12      515.00      452.93     11.82 o 
   0   6  12        8.10        7.12      5.48 o 
   1   6  12      214.61      211.20     15.97 o 
   2   6  12      364.45      392.46     19.63 o 
   3   6  12       44.00       39.46     11.92 o 
   4   6  12        3.02       16.82     12.25 o 
   5   6  12        2.45        6.39     12.12 o 
  -6   7  12       49.35       58.03     15.62 o 
  -5   7  12       36.47       30.73     11.14 o 
  -4   7  12      157.26      174.09     11.41 o 
  -3   7  12      340.14      318.21     13.65 o 
  -2   7  12      225.12      215.92     10.83 o 
  -1   7  12        0.03       -2.53      6.04 o 
   0   7  12      133.83      146.39      9.85 o 
   1   7  12      209.90      213.29     16.86 o 
   2   7  12        1.34       -8.55     10.45 o 
   3   7  12      153.41      177.68     24.83 o 
   4   7  12       10.81       10.90     11.60 o 
   5   7  12       18.56       27.70     14.06 o 
  -5   8  12      117.63      119.75     13.23 o 
  -4   8  12       26.95       29.81      9.80 o 
  -3   8  12       34.17       23.76      7.83 o 
  -2   8  12        0.43       -4.53      6.76 o 
  -1   8  12       33.87       29.24      8.87 o 
   0   8  12      216.49      199.56     11.39 o 
   1   8  12        0.34        7.84     10.32 o 
   2   8  12       95.15      106.63     16.44 o 
   3   8  12       46.55       22.37     12.35 o 
   4   8  12       14.64        5.16     10.91 o 
  -4   9  12       29.99        5.24      9.71 o 
  -3   9  12      177.09      194.43     14.92 o 
  -2   9  12       10.89       10.43      8.46 o 
  -1   9  12       25.08       21.77      9.08 o 
   0   9  12       86.56       98.68     14.21 o 
   1   9  12        0.43        0.51     10.62 o 
   2   9  12       14.69       16.72     11.67 o 
   3   9  12       15.14       -8.99     12.33 o 
  -3  10  12        0.53       -9.59     11.90 o 
  -2  10  12        3.42        0.36     18.67 o 
  -1  10  12        7.36       18.88     10.16 o 
   0  10  12        4.47      -10.93     12.57 o 
   1  10  12        6.37        7.88     12.07 o 
   2  10  12        7.93        4.77     12.57 o 
  -7   1  13      189.46      202.01     17.49 o 
  -6   1  13        0.13       -7.76      8.36 o 
  -5   1  13      785.46      766.15     25.21 o 
  -4   1  13      822.91      740.72     38.13 o 
  -3   1  13     1270.23     1243.53     25.75 o 
  -2   1  13      712.23      688.58     16.30 o 
  -1   1  13       37.42       33.00      6.12 o 
   0   1  13       58.93       68.78      8.30 o 
   1   1  13      540.58      527.10     20.65 o 
   2   1  13      335.32      330.59     18.54 o 
   3   1  13       24.01       24.30     11.87 o 
   4   1  13       29.15       29.63     13.04 o 
   5   1  13        8.37        7.13      9.21 o 
   6   1  13       91.83       99.28     16.24 o 
  -7   2  13       19.15       22.21     11.10 o 
  -6   2  13       60.92       64.88     11.52 o 
  -5   2  13       25.50       24.32      9.95 o 
  -4   2  13       10.46       11.05      7.21 o 
  -3   2  13      205.79      201.74     11.22 o 
  -2   2  13      140.45      142.71      8.59 o 
  -1   2  13        3.50        2.61      5.09 o 
   0   2  13        4.43       -2.68      6.27 o 
   1   2  13      623.46      584.18     21.59 o 
   2   2  13      209.10      205.95     16.24 o 
   3   2  13        0.11        1.08     10.78 o 
   4   2  13        7.81        0.92     10.89 o 
   5   2  13      128.48      125.85     17.37 o 
   6   2  13       54.90       74.34     12.45 o 
  -7   3  13       58.04       58.99     13.60 o 
  -6   3  13        1.95       -0.58      9.45 o 
  -5   3  13       46.61       26.91     10.33 o 
  -4   3  13      603.70      590.61     17.17 o 
  -3   3  13      517.84      491.34     15.48 o 
  -2   3  13      112.97      122.14      8.35 o 
  -1   3  13       60.52       57.03      6.83 o 
   0   3  13        1.59        2.05      6.21 o 
   1   3  13        8.19        1.89     15.30 o 
   2   3  13        1.37       -9.25      9.75 o 
   3   3  13        8.07       20.37     11.49 o 
   4   3  13        6.46        3.41     11.45 o 
   5   3  13        3.48        4.48     11.84 o 
   6   3  13      208.20      256.63     21.38 o 
  -7   4  13        0.01       -7.47     14.12 o 
  -6   4  13       11.38       13.21     11.03 o 
  -5   4  13      112.96       90.27     13.33 o 
  -4   4  13       87.37       78.98      9.61 o 
  -3   4  13       23.14       30.84      9.07 o 
  -2   4  13      105.79      120.95      9.96 o 
  -1   4  13        0.27       -4.31      5.19 o 
   0   4  13       19.53       17.70      7.56 o 
   1   4  13       49.23       39.67     11.32 o 
   2   4  13      470.87      456.39     20.63 o 
   3   4  13        4.03      -10.97     12.87 o 
   4   4  13       63.74       53.29     13.31 o 
   5   4  13        2.94       -1.96     13.41 o 
   6   4  13       36.57       66.65     15.68 o 
  -6   5  13       49.29       60.56     12.52 o 
  -5   5  13       98.20      105.70     14.39 o 
  -4   5  13      145.43      163.06     12.42 o 
  -3   5  13      897.83      850.88     26.86 o 
  -2   5  13       50.46       46.58      8.35 o 
  -1   5  13       30.95       44.43      7.26 o 
   0   5  13        5.06        2.01      5.95 o 
   1   5  13      105.93      112.30     13.57 o 
   2   5  13      268.22      243.43     16.85 o 
   3   5  13       13.79       22.57     17.02 o 
   4   5  13       97.00       98.07     15.91 o 
   5   5  13        4.83       -1.68     12.60 o 
  -6   6  13        7.36        8.81     11.78 o 
  -5   6  13        0.34        8.46     16.99 o 
  -4   6  13        0.11       -5.58      7.25 o 
  -3   6  13        4.01       -5.56      7.02 o 
  -2   6  13       24.82       29.73      6.36 o 
  -1   6  13       11.57       15.83      6.87 o 
   0   6  13        1.95        0.89      5.76 o 
   1   6  13      163.41      188.55     15.93 o 
   2   6  13      149.23      146.72     16.20 o 
   3   6  13        0.14        3.30     10.76 o 
   4   6  13        1.60      -17.08     11.74 o 
   5   6  13       52.07       52.36     21.14 o 
  -5   7  13       22.47       31.84     12.99 o 
  -4   7  13      117.39      130.82     11.16 o 
  -3   7  13       72.20       93.60      9.55 o 
  -2   7  13       33.22       28.30      7.53 o 
  -1   7  13        8.39       -0.24      6.35 o 
   0   7  13        7.05        4.56      8.13 o 
   1   7  13        1.12      -19.50      9.75 o 
   2   7  13       34.20       43.25     12.90 o 
   3   7  13        9.23        0.29     16.74 o 
   4   7  13        6.95        3.20     12.19 o 
  -4   8  13       30.20       40.24     10.79 o 
  -3   8  13        0.87      -13.66      6.83 o 
  -2   8  13        0.65       -3.26      6.90 o 
  -1   8  13       56.89       64.82     10.37 o 
   0   8  13        1.36      -12.37      8.34 o 
   1   8  13      189.96      226.09     17.78 o 
   2   8  13       22.73       28.12     15.23 o 
   3   8  13       77.09       82.87     16.00 o 
   4   8  13        8.44        8.34     12.91 o 
  -3   9  13        2.81        0.05      8.81 o 
  -2   9  13       25.62       18.13      9.63 o 
  -1   9  13       21.36       22.40      9.98 o 
   0   9  13       49.08       51.37     13.42 o 
   1   9  13        0.90      -12.81     10.89 o 
   2   9  13        2.57        7.20     12.08 o 
   3   9  13        0.04        2.63     14.80 o 
  -2  10  13        3.48        7.70     10.23 o 
  -1  10  13        9.39        3.46      9.81 o 
   0  10  13       47.54       70.42     15.20 o 
   1  10  13       18.12       -3.26     13.24 o 
  -7   0  14      106.98      117.73     21.54 o 
  -6   0  14       43.61       24.38     14.72 o 
  -5   0  14        4.95      -12.44     10.94 o 
  -4   0  14       81.38       76.60     16.48 o 
  -3   0  14      611.14      568.44     19.54 o 
  -2   0  14      634.16      597.43     19.44 o 
  -1   0  14       74.19       74.42     12.75 o 
   0   0  14      784.84      722.78     31.99 o 
   1   0  14      622.86      572.13     30.68 o 
   2   0  14     1636.57     1476.28     47.20 o 
   3   0  14        0.76       15.54     17.46 o 
   4   0  14      205.30      218.94     27.53 o 
   5   0  14      114.48       86.30     23.49 o 
   6   0  14        0.48       10.93     13.24 o 
  -7   1  14        1.33       -0.39     11.95 o 
  -6   1  14      179.80      178.90     16.82 o 
  -5   1  14      157.77      149.37     14.88 o 
  -4   1  14       81.54       86.12     12.13 o 
  -3   1  14       24.10       17.06      7.26 o 
  -2   1  14       55.87       64.30      7.15 o 
  -1   1  14      551.58      572.05     20.62 o 
   0   1  14      219.22      190.26     14.64 o 
   1   1  14      134.33      145.12     14.77 o 
   2   1  14        3.30        0.90     10.80 o 
   3   1  14      212.69      212.75     18.19 o 
   4   1  14        1.04        4.36     12.29 o 
   5   1  14        6.51       11.58     11.87 o 
   6   1  14       42.36       59.21     15.20 o 
  -7   2  14       16.40        6.96      9.83 o 
  -6   2  14        1.01        1.11      9.26 o 
  -5   2  14        0.70       -4.35      8.83 o 
  -4   2  14      257.40      255.45     16.07 o 
  -3   2  14      423.90      429.49     15.15 o 
  -2   2  14        6.20       -2.16      5.44 o 
  -1   2  14       11.20        4.44      5.71 o 
   0   2  14       13.00       10.07      9.45 o 
   1   2  14       65.78       63.37     12.46 o 
   2   2  14        0.13       -4.77      9.75 o 
   3   2  14        9.10        7.16     11.45 o 
   4   2  14       28.79       27.03     12.71 o 
   5   2  14        0.22       -1.41     12.55 o 
   6   2  14       21.18        2.57     14.54 o 
  -6   3  14       63.72       66.19     15.75 o 
  -5   3  14        2.30       -7.04      8.51 o 
  -4   3  14        0.01      -10.33      6.40 o 
  -3   3  14       85.15       77.32      9.20 o 
  -2   3  14      100.95       90.35      9.62 o 
  -1   3  14      294.50      269.28     10.85 o 
   0   3  14       28.97       20.69     10.28 o 
   1   3  14       57.92       66.75     12.35 o 
   2   3  14       28.69       28.15     11.53 o 
   3   3  14        0.14        7.39     12.12 o 
   4   3  14        0.89      -12.53     11.41 o 
   5   3  14       67.09       72.06     15.34 o 
  -6   4  14       18.39       23.40     22.81 o 
  -5   4  14        2.71       -0.60      9.27 o 
  -4   4  14       42.80       39.02     10.01 o 
  -3   4  14       82.45      101.91     10.36 o 
  -2   4  14      689.39      649.12     17.85 o 
  -1   4  14        1.13       -3.76      5.69 o 
   0   4  14        2.25      -10.66      8.95 o 
   1   4  14      211.28      192.03     16.18 o 
   2   4  14      242.89      229.12     17.48 o 
   3   4  14        0.05        3.62     11.72 o 
   4   4  14       43.47       49.83     13.70 o 
   5   4  14        0.27        7.70     12.84 o 
  -6   5  14        0.04       -4.69     14.89 o 
  -5   5  14       10.11        5.86     15.21 o 
  -4   5  14      168.49      166.87     12.92 o 
  -3   5  14      113.46      136.70     11.66 o 
  -2   5  14      272.78      285.03     13.80 o 
  -1   5  14       25.45       21.96      6.78 o 
   0   5  14      168.31      158.54     15.46 o 
   1   5  14       13.19        9.69      9.83 o 
   2   5  14       11.05       -2.54     10.67 o 
   3   5  14       72.74       76.27     14.68 o 
   4   5  14       19.83       26.17     23.50 o 
   5   5  14        0.30      -24.44     15.32 o 
  -5   6  14       19.94       28.65     12.74 o 
  -4   6  14       87.48       74.91     11.21 o 
  -3   6  14      120.94      150.35     12.71 o 
  -2   6  14      110.86      109.53      9.44 o 
  -1   6  14        7.07       -0.17      6.58 o 
   0   6  14      128.32      124.81     14.89 o 
   1   6  14       31.26       10.20     12.46 o 
   2   6  14       37.06       30.84     12.79 o 
   3   6  14        0.67      -19.16     11.22 o 
   4   6  14       91.59      107.26     25.08 o 
  -5   7  14        0.20      -10.98     13.95 o 
  -4   7  14      220.22      237.41     11.73 o 
  -3   7  14       18.78       19.66      8.78 o 
  -2   7  14       47.99       45.59      8.19 o 
  -1   7  14       72.38       59.02      8.86 o 
   0   7  14        2.53      -12.02     10.30 o 
   1   7  14       37.69       43.40     13.04 o 
   2   7  14       44.17       52.61     16.46 o 
   3   7  14       28.72       35.02     19.82 o 
   4   7  14       14.86       -7.48     12.97 o 
  -4   8  14        0.64      -14.77      9.08 o 
  -3   8  14       15.85       16.20      8.61 o 
  -2   8  14       21.34       36.40      8.41 o 
  -1   8  14       18.23        7.16      8.90 o 
   0   8  14       10.13       15.88     14.87 o 
   1   8  14       68.66       85.16     38.04 o 
   2   8  14       21.89       19.14     12.45 o 
   3   8  14       85.93      133.76     31.63 o 
  -2   9  14        0.93       -4.49      9.07 o 
  -1   9  14        0.13       -4.32     10.99 o 
   0   9  14        4.74       -7.57     14.98 o 
   1   9  14       46.87       61.49     14.87 o 
  -6   1  15       20.46       25.96     17.38 o 
  -5   1  15       85.14      106.47     13.37 o 
  -4   1  15       84.08       95.35     12.61 o 
  -3   1  15       26.39       26.10      7.46 o 
  -2   1  15        2.01       -3.33     10.15 o 
  -1   1  15        8.51        5.75      5.82 o 
   0   1  15       89.26       85.75     12.85 o 
   1   1  15       84.94       89.08     13.88 o 
   2   1  15       19.29       19.78     11.36 o 
   3   1  15       26.85       24.25     12.47 o 
   4   1  15      117.22       98.41     15.74 o 
   5   1  15       60.91       71.59     16.96 o 
  -6   2  15       23.31       24.36     11.88 o 
  -5   2  15       36.80       38.89     10.83 o 
  -4   2  15       59.29       61.57     11.67 o 
  -3   2  15       38.75       35.38      8.32 o 
  -2   2  15       52.14       57.59      7.63 o 
  -1   2  15       57.34       55.70      8.47 o 
   0   2  15      342.68      333.43     18.23 o 
   1   2  15       67.94       61.42     15.11 o 
   2   2  15        4.03       -8.05     10.01 o 
   3   2  15      125.54      139.79     16.96 o 
   4   2  15        0.17       -1.72     12.69 o 
   5   2  15        3.34       -1.99     13.80 o 
  -6   3  15      174.35      174.34     17.84 o 
  -5   3  15        2.74        3.39     10.21 o 
  -4   3  15       96.89       97.60     15.92 o 
  -3   3  15        0.23       -3.32      6.74 o 
  -2   3  15        4.15       -4.76      6.40 o 
  -1   3  15      141.94      154.51     11.51 o 
   0   3  15       59.55       80.91     13.30 o 
   1   3  15      272.09      263.68     17.85 o 
   2   3  15      106.28      122.69     15.70 o 
   3   3  15      150.54      195.28     18.68 o 
   4   3  15       36.27       55.01     14.72 o 
   5   3  15      191.90      247.13     21.35 o 
  -6   4  15       19.91        4.31     11.65 o 
  -5   4  15        8.78        6.62     10.41 o 
  -4   4  15        9.09        8.66      7.86 o 
  -3   4  15       70.98       55.93      9.22 o 
  -2   4  15       54.96       62.01     10.55 o 
  -1   4  15        4.36      -11.02      7.09 o 
   0   4  15       39.16       40.54     11.87 o 
   1   4  15       88.50       98.53     14.81 o 
   2   4  15      128.84      143.37     16.41 o 
   3   4  15        4.79       -3.18     12.98 o 
   4   4  15       11.00      -22.42     11.21 o 
   5   4  15      131.36      214.24     21.30 o 
  -5   5  15       21.59       12.73     10.68 o 
  -4   5  15        5.22        8.25      8.25 o 
  -3   5  15        0.03       -8.60      7.30 o 
  -2   5  15        3.82       -2.14      7.60 o 
  -1   5  15       63.09       69.33     12.53 o 
   0   5  15       76.36       73.51     13.56 o 
   1   5  15        6.42      -14.88     11.01 o 
   2   5  15       79.50       88.80     14.94 o 
   3   5  15      229.83      232.21     19.72 o 
   4   5  15        3.22       -3.38     12.69 o 
  -5   6  15       31.08       14.48     11.80 o 
  -4   6  15        5.62        9.96      9.42 o 
  -3   6  15       58.11       78.17     10.91 o 
  -2   6  15       12.91       13.10      6.99 o 
  -1   6  15       39.62       38.46      8.45 o 
   0   6  15        1.63       -7.93     10.19 o 
   1   6  15       20.47       27.56     13.03 o 
   2   6  15       36.38       24.58     21.95 o 
   3   6  15        4.98       -0.53     15.17 o 
   4   6  15       15.10        0.08     13.52 o 
  -4   7  15       30.30       33.40      7.86 o 
  -3   7  15        1.89       -8.11      7.43 o 
  -2   7  15       37.52       36.42      8.81 o 
  -1   7  15        0.47       -1.57      9.24 o 
   0   7  15       11.96       -4.01     11.75 o 
   1   7  15       26.18       15.81     16.99 o 
   2   7  15       45.31       60.45     27.89 o 
   3   7  15       13.07       15.50     13.43 o 
  -3   8  15      133.58      145.05     12.24 o 
  -2   8  15       21.81       38.07      9.02 o 
  -1   8  15       21.68       23.02     11.61 o 
   0   8  15        7.34       -5.09     15.43 o 
   1   8  15      103.08      109.27     16.77 o 
   2   8  15       41.04       48.73     15.08 o 
  -6   0  16       27.08       25.10     17.61 o 
  -5   0  16      154.34      142.56     22.62 o 
  -4   0  16       57.61       69.93     17.31 o 
  -3   0  16      181.94      198.75     20.98 o 
  -2   0  16        3.99       -5.92      7.85 o 
  -1   0  16       16.49        3.60     15.02 o 
   0   0  16       32.17       34.16     16.22 o 
   1   0  16       11.09       28.92     16.89 o 
   2   0  16       26.81       22.77     17.72 o 
   3   0  16        0.00       -6.93     16.74 o 
   4   0  16       10.92       -7.04     18.80 o 
   5   0  16        0.22        2.73     20.71 o 
  -6   1  16        9.35       -9.74     10.56 o 
  -5   1  16        0.51        1.11      9.73 o 
  -4   1  16       11.65       17.21     18.49 o 
  -3   1  16      321.66      318.88     14.23 o 
  -2   1  16      176.93      170.03     10.12 o 
  -1   1  16       98.12       99.76     15.64 o 
   0   1  16      109.52      111.52     14.24 o 
   1   1  16       26.29       24.81     12.77 o 
   2   1  16       10.20        9.57     12.45 o 
   3   1  16        8.41       -3.98     24.24 o 
   4   1  16        2.31       -7.84     23.60 o 
   5   1  16       15.47       13.02     14.84 o 
  -5   2  16        3.30       18.06     10.82 o 
  -4   2  16       51.88       36.72     11.31 o 
  -3   2  16      344.90      339.55     14.71 o 
  -2   2  16       39.29       56.90      9.21 o 
  -1   2  16        0.22       -4.33      9.52 o 
   0   2  16        0.76       -9.53      9.70 o 
   1   2  16      166.88      177.10     21.33 o 
   2   2  16       45.37       42.04     13.75 o 
   3   2  16       28.68       43.91     14.37 o 
   4   2  16       14.09       10.72     13.77 o 
  -5   3  16       18.39       21.80     11.50 o 
  -4   3  16        8.92        6.30     10.28 o 
  -3   3  16       18.36       22.08      8.11 o 
  -2   3  16      124.04      130.87     11.30 o 
  -1   3  16       95.48       91.91     13.92 o 
   0   3  16      193.68      192.49     17.16 o 
   1   3  16       29.77       18.45     12.00 o 
   2   3  16      134.89      145.35     17.42 o 
   3   3  16      215.52      234.68     20.05 o 
   4   3  16       48.99       38.96     14.57 o 
  -5   4  16       39.35       36.34     12.61 o 
  -4   4  16      118.94      128.46     12.31 o 
  -3   4  16       25.94       18.75      8.39 o 
  -2   4  16        0.30       -4.71      7.06 o 
  -1   4  16       72.32       48.83     12.62 o 
   0   4  16        8.79        7.33     11.13 o 
   1   4  16        5.30       -5.85     19.37 o 
   2   4  16        0.03      -12.44     11.15 o 
   3   4  16        4.32       -8.09     12.27 o 
   4   4  16       70.67       59.84     15.96 o 
  -4   5  16       18.77        9.90      9.27 o 
  -3   5  16        4.26       -3.39      8.17 o 
  -2   5  16       30.86       26.50      8.77 o 
  -1   5  16        5.76       24.27     15.25 o 
   0   5  16       12.53       17.98     12.06 o 
   1   5  16      103.73      129.76     16.64 o 
   2   5  16       42.86       44.79     14.79 o 
   3   5  16        0.62       -6.02     13.39 o 
  -4   6  16       50.09       53.71     10.87 o 
  -3   6  16       42.05       63.05     10.70 o 
  -2   6  16       50.27       59.58      8.45 o 
  -1   6  16        8.67        7.04     16.44 o 
   0   6  16        0.01      -16.45     10.74 o 
   1   6  16       59.70       66.77     15.30 o 
   2   6  16       34.01       40.96     15.02 o 
   3   6  16        0.23        8.68     13.99 o 
  -3   7  16       11.26       15.81      8.14 o 
  -2   7  16       14.91       14.64      7.82 o 
  -1   7  16       15.10       18.99     16.78 o 
   0   7  16       45.28       50.75     17.98 o 
   1   7  16       14.78        3.47     12.64 o 
   2   7  16      343.93      380.99     43.92 o 
  -5   1  17        0.29       -4.44     10.59 o 
  -4   1  17       33.95       47.92     11.81 o 
  -3   1  17        0.10        1.76      8.92 o 
  -2   1  17       71.12       81.34     10.14 o 
  -1   1  17       11.06       18.62     10.64 o 
   0   1  17        8.27       -2.00     11.32 o 
   1   1  17      304.55      288.79     19.51 o 
   2   1  17      216.32      217.52     18.87 o 
   3   1  17      125.56      112.65     17.81 o 
   4   1  17      107.05      131.60     19.07 o 
  -5   2  17        0.84       -7.98     10.23 o 
  -4   2  17       10.44        6.48     10.44 o 
  -3   2  17        1.78        0.06      7.96 o 
  -2   2  17        5.17       -1.66      8.99 o 
  -1   2  17       49.98       59.70     12.94 o 
   0   2  17       13.26        8.31     11.03 o 
   1   2  17      282.44      286.00     19.96 o 
   2   2  17       64.64       53.24     14.78 o 
   3   2  17        0.31       -5.05     13.43 o 
   4   2  17      143.76      166.03     29.78 o 
  -4   3  17        0.26       13.55     10.78 o 
  -3   3  17       12.75        7.07      8.17 o 
  -2   3  17       83.18       95.04     13.66 o 
  -1   3  17       26.92       27.53     20.85 o 
   0   3  17      209.74      208.82     18.06 o 
   1   3  17        1.10       12.64     20.56 o 
   2   3  17      517.51      542.87     25.03 o 
   3   3  17      151.13      209.87     28.41 o 
  -4   4  17        1.55        8.92     10.63 o 
  -3   4  17       15.02       17.16      8.75 o 
  -2   4  17       41.51       44.77     15.79 o 
  -1   4  17       43.30       42.21     17.08 o 
   0   4  17       11.93       -5.37     11.99 o 
   1   4  17       12.20        8.86     12.83 o 
   2   4  17       36.92       35.60     14.11 o 
   3   4  17       15.57       19.16     33.73 o 
  -3   5  17      113.40      127.84     12.92 o 
  -2   5  17       49.40       46.94     13.52 o 
  -1   5  17       11.63       28.36     17.90 o 
   0   5  17       60.27       47.92     13.97 o 
   1   5  17      279.65      305.93     20.87 o 
   2   5  17       43.90       45.80     15.40 o 
  -3   6  17       51.77       88.24     12.33 o 
  -2   6  17        6.77        4.33     13.59 o 
  -1   6  17        0.50      -11.76     17.46 o 
   0   6  17       34.84       16.22     17.53 o 
   1   6  17      171.25      179.35     20.31 o 
  -4   0  18       66.68       57.80     18.69 o 
  -3   0  18       54.35       70.12     18.43 o 
  -2   0  18        0.72        7.23     15.32 o 
  -1   0  18       33.60       22.29     16.33 o 
   0   0  18        2.52      -27.04     13.93 o 
   1   0  18        4.54       -0.94     16.74 o 
   2   0  18       33.09       15.36     20.11 o 
   3   0  18      530.17      557.03     38.96 o 
  -4   1  18       55.30       51.01     12.97 o 
  -3   1  18       76.25       84.27     18.71 o 
  -2   1  18       21.26       19.22     15.47 o 
  -1   1  18       63.01       74.49     14.03 o 
   0   1  18       48.56       46.65     13.88 o 
   1   1  18       10.69       11.52     12.60 o 
   2   1  18       51.57       37.97     14.67 o 
   3   1  18       19.94       22.85     14.81 o 
  -4   2  18       17.05       15.03     14.95 o 
  -3   2  18       18.61       25.63     10.14 o 
  -2   2  18       82.10       69.52     18.47 o 
  -1   2  18        0.16      -11.38     10.39 o 
   0   2  18       27.69       43.60     19.55 o 
   1   2  18       30.64       37.71     13.92 o 
   2   2  18      193.63      218.40     21.14 o 
   3   2  18      230.12      257.78     22.35 o 
  -3   3  18        6.20       10.43      8.49 o 
  -2   3  18        5.23       35.51     16.52 o 
  -1   3  18       62.51       75.06     20.79 o 
   0   3  18        2.52      -15.67     10.86 o 
   1   3  18       32.65       25.98     13.77 o 
   2   3  18       17.02        4.02     13.74 o 
  -3   4  18       94.32      107.26     12.37 o 
  -2   4  18        0.08        6.33     17.90 o 
  -1   4  18       10.58      -10.71     17.19 o 
   0   4  18        6.14      -17.78     12.48 o 
   1   4  18        0.50        7.26     17.44 o 
   2   4  18      190.27      237.36     28.41 o 
  -2   5  18        0.91        6.59     17.83 o 
  -1   5  18      215.84      205.64     25.47 o 
   0   5  18      142.28      138.07     17.97 o 
   1   5  18      151.79      180.36     19.96 o 
  -2   1  19       61.69       94.77     19.48 o 
  -1   1  19       48.91       94.87     14.65 o 
   0   1  19       93.00       88.89     16.14 o 
   1   1  19       59.99       83.93     16.10 o 
  -2   2  19       79.03       95.25     20.26 o 
  -1   2  19       10.88        2.61     11.86 o 
   0   2  19       16.88       16.06     12.62 o 
   1   2  19        6.70        5.32     13.93 o 
  -2   3  19      244.74      280.14     27.79 o 
  -1   3  19       17.37       23.34     18.95 o 
   0   3  19      223.97      232.70     20.36 o 
                                                 
